# Supplementary material for: Exploring the biological role of postzygotic and germinal de novo mutations in ASD
Source: Sci Rep. 2021 Jan 11;11:319. doi: 10.1038/s41598-020-79412-w (PMC7801448; doi:10.1038/s41598-020-79412-w)
Supplement: Supplementary file 3 — Supplementary Information 3. [file 41598_2020_79412_MOESM3_ESM.xlsx]

## Sheet: supplementary table 9
Germinal DNMs from Spanish cohort included in DNENRICH analysis
1D466	ANXA2	*:missense	1	1
1D466	KIAA1107	*:nonsense	1	1
1D466	PAFAH1B3	*:missense	1	1
2C385	HCN2	*:missense	1	1
2C605	PRPF4B	*:missense	1	1
2F730	LRFN3	*:missense	1	1
2H163	CDC14A	*:missense	1	1
2H596	LOC102724428	*:missense	1	1
2J035	NPAS3	*:missense	1	1
2J788	DLGAP1	*:nonsense	1	1
2J788	DUS1L	*:missense	1	1
2K931	ECT2	*:nonsense	1	1
2L049	PCDHGB4	*:missense	1	1
3A550	ENO4	*:missense	1	1
3B335	JDP2	*:missense	1	1
3B335	ITGB3BP	*:missense	1	1
3B336	VWA5B1	*:nonsense	1	1
3B376	PARP2	*:missense	1	1
3B379	C6orf222	*:missense	1	1
3B568	MYH2	*:missense	1	1
3B571	MYLK4	*:nonsense	1	1
3B571	KARS	*:missense	1	1
3B573	GAREM2	*:missense	1	1
3B577	ARHGEF5	*:nonsense	1	1
3C024	PTH1R	*:missense	1	1
3C024	SCN2A	*:nonsense	1	1
3C142	ELFN1	*:missense	1	1
3C142	TAOK1	*:nonsense	1	1
3C476	TRIP12	*:missense	1	1
3C544	SH2B2	*:nonsense	1	1
3C546	SCYL3	*:missense	1	1
3C548	CSMD1	*:missense	1	1
3C560	BPTF	*:nonsense	1	1
3C563	NIFK	*:missense	1	1
3C565	RGPD3	*:missense	1	1
3C567	SPEG	*:missense	1	1
3C571	FMNL2	*:missense	1	1
3C571	FLCN	*:nonsense	1	1
3C574	FURIN	*:nonsense	1	1
3C574	NEK1	*:missense	1	1
3C577	CACNA1E	*:missense	1	1
3D161	SP2	*:missense	1	1
3D263	AP3D1	*:missense	1	1
3D263	SMC1A	*:missense	1	1
3D263	EMCN	*:nonsense	1	1
3D317	RHOBTB2	*:missense	1	1
3D615	GIT2	*:missense	1	1
3D616	ITPK1	*:missense	1	1
3D629	CDK20	*:missense	1	1
3D632	ACAD11	*:nonsense	1	1
3D806	LYST	*:missense	1	1
3E465	TMEM102	*:missense	1	1
3E466	MRPL4	*:missense	1	1
3E468	ME3	*:nonsense	1	1
3E475	KIF2C	*:missense	1	1
3E479	TRPM4	*:missense	1	1
3E479	SMAD4	*:missense	1	1
3F619	RBM15	*:missense	1	1
3F619	CYP2C9	*:missense	1	1
3F899	SMARCA2	*:missense	1	1
3G089	SIPA1L3	*:missense	1	1
3G170	OSBPL5	*:missense	1	1
3G170	CHRNA7	*:missense	1	1
3G170	PKD1	*:missense	1	1
4A588	CHPF2	*:missense	1	1
4B705	ARID1B	*:nonsense	1	1
4B843	JADE1	*:missense	1	1
4B853	DDC	*:missense	1	1
4B858	TTC34	*:missense	1	1
4C577	CHURC1-FNTB	*:missense	1	1
4E171	CDK13	*:nonsense	1	1
4E252	SLC6A1	*:missense	1	1
4E252	WFS1	*:missense	1	1
4G659	KMT2C	*:missense	1	1
4G659	EXOSC10	*:missense	1	1
5B478	IPO11	*:missense	1	1
5F507	NPIPB5	*:missense	1	1
5F620	KDF1	*:missense	1	1
5F620	PCYT1A	*:nonsense	1	1
5F620	NUP88	*:missense	1	1
5G257	SCAF1	*:nonsense	1	1
5H389	ATRNL1	*:missense	1	1
5H389	KDM5B	*:nonsense	1	1
5H389	VCAM1	*:missense	1	1
5L636	MYOCD	*:missense	1	1
5L790	MRPL24	*:missense	1	1
8C365	SSPO	*:missense	1	1
9E632	SPPL3	*:missense	1	1
9K532	CHD8	*:nonsense	1	1
9K532	DUT	*:missense	1	1
G01-GEA-10-HI	ACTR3C	*:missense	1	1
G01-GEA-10-HI	PHC3	*:missense	1	1
G01-GEA-10-HI	SMG8	*:missense	1	1
G01-GEA-100-HI	TLN2	*:missense	1	1
G01-GEA-100-HI	FTCD	*:missense	1	1
G01-GEA-101-HI	LMNTD1	*:missense	1	1
G01-GEA-102-HI	KIF21B	*:missense	1	1
G01-GEA-102-HI	MBD5	*:nonsense	1	1
G01-GEA-103-HI	INSRR	*:missense	1	1
G01-GEA-103-HI	NOXO1	*:missense	1	1
G01-GEA-104-HI	FHOD3	*:missense	1	1
G01-GEA-105-HI	ABCA6	*:missense	1	1
G01-GEA-111-HI	CELF4	*:nonsense	1	1
G01-GEA-112-HI	TAOK2	*:nonsense	1	1
G01-GEA-114-HI	KCNC2	*:missense	1	1
G01-GEA-114-HI	SF3A2	*:missense	1	1
G01-GEA-123-HI	RCN3	*:missense	1	1
G01-GEA-125-HI	CNTN4	*:missense	1	1
G01-GEA-127-HI	CACNA1I	*:missense	1	1
G01-GEA-129-HI	KRBA2	*:missense	1	1
G01-GEA-129-HI	CELA3A	*:missense	1	1
G01-GEA-129-HI	CRELD1	*:missense	1	1
G01-GEA-13-HI	CRLF3	*:missense	1	1
G01-GEA-130-HI	SLC15A2	*:missense	1	1
G01-GEA-130-HI	VPS18	*:missense	1	1
G01-GEA-130-HI	CPAMD8	*:missense	1	1
G01-GEA-131-HI	SEPT2	*:missense	1	1
G01-GEA-131-HI	NCOR2	*:missense	1	1
G01-GEA-132-HI	GIPC3	*:missense	1	1
G01-GEA-134-HI	MAST2	*:missense	1	1
G01-GEA-135-HI	DPY19L1	*:missense	1	1
G01-GEA-136-HI	SOGA3	*:missense	1	1
G01-GEA-136-HI	NOS2	*:missense	1	1
G01-GEA-136-HI	CPSF1	*:missense	1	1
G01-GEA-139-HI	DLK1	*:missense	1	1
G01-GEA-139-HI	NPRL3	*:missense	1	1
G01-GEA-14-HI	ZBTB5	*:missense	1	1
G01-GEA-143-HI	UBR4	*:missense	1	1
G01-GEA-149-HI	CPSF6	*:missense	1	1
G01-GEA-150-HI	RTP5	*:missense	1	1
G01-GEA-162-HI	H3F3A	*:missense	1	1
G01-GEA-167-HI	TSPAN10	*:missense	1	1
G01-GEA-167-HI	HIVEP3	*:missense	1	1
G01-GEA-182-HI	DNAH17	*:missense	1	1
G01-GEA-182-HI	FARP2	*:missense	1	1
G01-GEA-182-HI	ITGB3	*:missense	1	1
G01-GEA-184-HI	TNFSF14	*:missense	1	1
G01-GEA-186-HI	CIT	*:missense	1	1
G01-GEA-189-HI	MRPS25	*:missense	1	1
G01-GEA-193-HI	WDR88	*:missense	1	1
G01-GEA-193-HI	TIMELESS	*:missense	1	1
G01-GEA-193-HI	RBM15	*:missense	1	1
G01-GEA-202-HI	MON1B	*:missense	1	1
G01-GEA-204-HI	PLTP	*:missense	1	1
G01-GEA-206-HI	DIP2A	*:missense	1	1
G01-GEA-209-HI	A2M	*:missense	1	1
G01-GEA-212-HI	SCN2A	*:missense	1	1
G01-GEA-219-HI	TCF20	*:missense	1	1
G01-GEA-219-HI	NOC4L	*:missense	1	1
G01-GEA-225-HI	FIG4	*:missense	1	1
G01-GEA-225-HI	XYLT2	*:missense	1	1
G01-GEA-225-HI	SATB1	*:missense	1	1
G01-GEA-226-HI	SERAC1	*:missense	1	1
G01-GEA-226-HI	ASMT	*:nonsense	1	1
G01-GEA-227-HI	FAM193A	*:missense	1	1
G01-GEA-23-HI	METTL17	*:missense	1	1
G01-GEA-235-HI	CADM1	*:missense	1	1
G01-GEA-236-HI	KDM5C	*:missense	1	1
G01-GEA-237-HI	IQSEC2	*:missense	1	1
G01-GEA-239-HI	NR1H2	*:missense	1	1
G01-GEA-24-HI	CPSF7	*:missense	1	1
G01-GEA-241-HI	KIF21A	*:missense	1	1
G01-GEA-245-HI	CHPT1	*:missense	1	1
G01-GEA-245-HI	ALG13	*:missense	1	1
G01-GEA-248-HI	RPS5	*:missense	1	1
G01-GEA-251-HI	TET1	*:missense	1	1
G01-GEA-254-HI	SGTA	*:missense	1	1
G01-GEA-260-HI	TNKS	*:missense	1	1
G01-GEA-267-HI	XRCC5	*:missense	1	1
G01-GEA-27-HI	RFPL4B	*:missense	1	1
G01-GEA-278-HI	SRPRA	*:missense	1	1
G01-GEA-285-HI	ATRNL1	*:missense	1	1
G01-GEA-286-HI	FRMD5	*:missense	1	1
G01-GEA-289-HI	DHCR7	*:missense	1	1
G01-GEA-289-HI	PREX1	*:missense	1	1
G01-GEA-293-HI	LRRC37A2	*:missense	1	1
G01-GEA-293-HI	SCN2A	*:nonsense	1	1
G01-GEA-3-HI	NUP153	*:missense	1	1
G01-GEA-31-HI	KNDC1	*:missense	1	1
G01-GEA-310-HI	CDKN2A	*:missense	1	1
G01-GEA-310-HI	WDR33	*:missense	1	1
G01-GEA-311-HI	RNF19A	*:missense	1	1
G01-GEA-317-HI	CRB1	*:missense	1	1
G01-GEA-317-HI	DNMT3A	*:missense	1	1
G01-GEA-327-HI	VPS13D	*:missense	1	1
G01-GEA-332-HI	HUWE1	*:missense	1	1
G01-GEA-333-HI	ATF7IP2	*:missense	1	1
G01-GEA-333-HI	FAM210A	*:missense	1	1
G01-GEA-334-HI	CNTNAP3B	*:missense	1	1
G01-GEA-336-HI	MAOA	*:missense	1	1
G01-GEA-34-HI	GRIK3	*:missense	1	1
G01-GEA-34-HI	PCDHGA8	*:missense	1	1
G01-GEA-36-HI	FOXP1	*:missense	1	1
G01-GEA-37-HI	GLDC	*:nonsense	1	1
G01-GEA-41-HI	MYBPC2	*:missense	1	1
G01-GEA-41-HI	ESPN	*:missense	1	1
G01-GEA-41-HI	MDGA1	*:missense	1	1
G01-GEA-42-HI	HUWE1	*:missense	1	1
G01-GEA-44-HI	MTHFR	*:missense	1	1
G01-GEA-45-HI	CACFD1	*:missense	1	1
G01-GEA-45-HI	ERICH1	*:missense	1	1
G01-GEA-49-HI	PLEKHH2	*:missense	1	1
G01-GEA-50-HI	PCSK6	*:missense	1	1
G01-GEA-50-HI	TBC1D8	*:missense	1	1
G01-GEA-52-HI	PAPPA	*:missense	1	1
G01-GEA-53-HI	NKIRAS2	*:missense	1	1
G01-GEA-53-HI	ARID1B	*:missense	1	1
G01-GEA-54-HI	FSCB	*:missense	1	1
G01-GEA-54-HI	GRIA2	*:missense	1	1
G01-GEA-58-HI	DNAH2	*:missense	1	1
G01-GEA-6-HI	PRKCB	*:missense	1	1
G01-GEA-60-HI	TAAR5	*:missense	1	1
G01-GEA-60-HI	RRAS	*:missense	1	1
G01-GEA-64-HI	ARHGAP39	*:missense	1	1
G01-GEA-66-HI	RASEF	*:nonsense	1	1
G01-GEA-74-HI	HES7	*:missense	1	1
G01-GEA-74-HI	BCL11B	*:missense	1	1
G01-GEA-8-HI	SNTN	*:missense	1	1
G01-GEA-84-HI	CHD8	*:missense	1	1
G01-GEA-85-HI	SCARA3	*:missense	1	1
G01-GEA-88-HI	KANSL3	*:missense	1	1
G01-GEA-88-HI	STXBP1	*:missense	1	1
G01-GEA-91-HI	SCAF4	*:missense	1	1
G01-GEA-92-HI	ZNF366	*:nonsense	1	1
G01-GEA-92-HI	TH	*:missense	1	1
G01-GEA-95-HI	ACOT2	*:missense	1	1
G01-GEA-96-HI	FIG4	*:missense	1	1
G01-GEA-97-HI	SLFN14	*:missense	1	1
G01-GEA-97-HI	TANC2	*:missense	1	1
G01-GEA-97-HI	SH3BP1	*:missense	1	1
G01-GEA-99-HI	CREBBP	*:missense	1	1
Q583	PANX2	*:missense	1	1
XA214	ABHD8	*:missense	1	1
XA214	YWHAZ	*:missense	1	1
XA214	GLYCTK	*:missense	1	1
XH678	FBXO4	*:missense	1	1

## Sheet: supplementary table 10
PZMs from Spanish cohort included in DNENRICH analysis
1D466	IWS1	*:missense	1	1
2C385	ACADVL	*:nonsense	1	1
2F730	TAF1	*:nonsense	1	1
2F866	WNK4	*:missense	1	1
2F867	KRTAP5-4	*:missense	1	1
2K784	XAB2	*:missense	1	1
2K784	NTRK3	*:missense	1	1
2K890	ATF5	*:missense	1	1
2K890	CARD10	*:nonsense	1	1
3A550	GOLGA6B	*:missense	1	1
3A550	CANX	*:nonsense	1	1
3A551	MST1L	*:missense	1	1
3B331	PDSS1	*:missense	1	1
3B334	TNRC6B	*:missense	1	1
3B334	AMFR	*:missense	1	1
3B334	IDH3G	*:missense	1	1
3B336	ULBP2	*:missense	1	1
3B374	KMT2C	*:missense	1	1
3B376	NOTCH2	*:missense	1	1
3B379	MIB2	*:missense	1	1
3B568	KIFC3	*:missense	1	1
3B573	CNTNAP3	*:missense	1	1
3B577	SLC25A22	*:missense	1	1
3C140	MAGI1	*:missense	1	1
3C142	ZMYM3	*:missense	1	1
3C143	SV2C	*:missense	1	1
3C143	SART3	*:missense	1	1
3C145	HSD17B8	*:missense	1	1
3C476	SPTBN5	*:missense	1	1
3C545	NFIA	*:missense	1	1
3C545	ARHGEF16	*:missense	1	1
3C548	SRGAP2	*:missense	1	1
3C565	FFAR1	*:missense	1	1
3C567	PPM1E	*:missense	1	1
3C575	RAB40B	*:missense	1	1
3C592	BCL11A	*:missense	1	1
3D161	SLC25A28	*:missense	1	1
3D615	FAM171A2	*:missense	1	1
3D628	TBC1D3	*:missense	1	1
3D630	PLXNA3	*:nonsense	1	1
3D632	RGS6	*:missense	1	1
3D806	UGCG	*:missense	1	1
3E469	IQSEC2	*:missense	1	1
3E469	RASA4	*:missense	1	1
3E473	RNFT2	*:missense	1	1
3E473	ITFG2	*:missense	1	1
3E478	SLC26A11	*:missense	1	1
3E479	MOXD1	*:missense	1	1
3G170	MED13L	*:missense	1	1
3E480	CRIP2	*:missense	1	1
3E480	NABP2	*:missense	1	1
4A588	KMT2C	*:missense	1	1
4B702	PGS1	*:missense	1	1
4B702	PRDX6	*:nonsense	1	1
4B705	GOLGA6L1	*:missense	1	1
4B710	BAGE3	*:missense	1	1
4B716	PROB1	*:missense	1	1
4B848	B3GNTL1	*:missense	1	1
4C577	NBPF20	*:missense	1	1
4C709	PKD1	*:missense	1	1
4E479	KMT2C	*:missense	1	1
4G659	ZNF697	*:missense	1	1
5A506	EMX2	*:missense	1	1
5A506	MBD6	*:missense	1	1
5C460	RGPD3	*:missense	1	1
5F507	PCDHB13	*:missense	1	1
5F620	FRG1	*:nonsense	1	1
5G257	PGRMC2	*:missense	1	1
5H389	NPIPB15	*:missense	1	1
5L636	ZNF276	*:nonsense	1	1
5L636	ANAPC2	*:missense	1	1
5L790	CALML6	*:nonsense	1	1
5L790	DST	*:missense	1	1
8C365	TTC23	*:missense	1	1
G01-GEA-10-HI	TLN1	*:missense	1	1
G01-GEA-101-HI	FOXO3	*:missense	1	1
G01-GEA-110-HI	PLA2G6	*:missense	1	1
G01-GEA-114-HI	SCUBE1	*:missense	1	1
G01-GEA-123-HI	GRIN2B	*:nonsense	1	1
G01-GEA-14-HI	VPS11	*:missense	1	1
G01-GEA-143-HI	BIRC2	*:missense	1	1
G01-GEA-145-HI	RIMBP3	*:nonsense	1	1
G01-GEA-147-HI	KMT2C	*:nonsense	1	1
G01-GEA-147-HI	RPS15	*:missense	1	1
G01-GEA-148-HI	SEC22B	*:missense	1	1
G01-GEA-150-HI	ESYT2	*:missense	1	1
G01-GEA-158-HI	CERS2	*:missense	1	1
G01-GEA-158-HI	OLFM3	*:missense	1	1
G01-GEA-161-HI	KCNK6	*:missense	1	1
G01-GEA-164-HI	SSR2	*:nonsense	1	1
G01-GEA-167-HI	BTBD9	*:missense	1	1
G01-GEA-169-HI	PCDHB6	*:missense	1	1
G01-GEA-169-HI	PDE4DIP	*:missense	1	1
G01-GEA-184-HI	PIM1	*:missense	1	1
G01-GEA-202-HI	SRGAP2	*:missense	1	1
G01-GEA-208-HI	PHLDA2	*:missense	1	1
G01-GEA-208-HI	AIM1L	*:missense	1	1
G01-GEA-211-HI	FRG1	*:nonsense	1	1
G01-GEA-212-HI	VEGFA	*:nonsense	1	1
G01-GEA-214-HI	FAM160A2	*:missense	1	1
G01-GEA-214-HI	EPHB2	*:missense	1	1
G01-GEA-217-HI	NBEAL2	*:missense	1	1
G01-GEA-220-HI	SPANXD	*:missense	1	1
G01-GEA-223-HI	NPIPB5	*:missense	1	1
G01-GEA-223-HI	FHOD3	*:missense	1	1
G01-GEA-223-HI	BIRC6	*:nonsense	1	1
G01-GEA-224-HI	AKAP4	*:missense	1	1
G01-GEA-224-HI	MAP2K3	*:missense	1	1
G01-GEA-225-HI	PRDM16	*:missense	1	1
G01-GEA-226-HI	SSC5D	*:missense	1	1
G01-GEA-229-HI	GSTP1	*:missense	1	1
G01-GEA-249-HI	AFDN	*:missense	1	1
G01-GEA-259-HI	MBD6	*:missense	1	1
G01-GEA-259-HI	CDK13	*:missense	1	1
G01-GEA-260-HI	SENP3	*:missense	1	1
G01-GEA-260-HI	USHBP1	*:nonsense	1	1
G01-GEA-263-HI	AHNAK	*:missense	1	1
G01-GEA-264-HI	ST13	*:missense	1	1
G01-GEA-266-HI	BRD9	*:missense	1	1
G01-GEA-267-HI	PALM3	*:missense	1	1
G01-GEA-267-HI	SOX9	*:missense	1	1
G01-GEA-269-HI	AFF1	*:missense	1	1
G01-GEA-27-HI	ADGRE2	*:missense	1	1
G01-GEA-278-HI	TLR2	*:missense	1	1
G01-GEA-279-HI	CEP164	*:missense	1	1
G01-GEA-280-HI	ZNF98	*:missense	1	1
G01-GEA-281-HI	SPDYE4	*:missense	1	1
G01-GEA-283-HI	RARA	*:missense	1	1
G01-GEA-286-HI	SOBP	*:missense	1	1
G01-GEA-287-HI	PI4KA	*:missense	1	1
G01-GEA-301-HI	NPIPB5	*:missense	1	1
G01-GEA-305-HI	NPIPB4	*:missense	1	1
G01-GEA-306-HI	GABBR2	*:missense	1	1
G01-GEA-313-HI	SULT1A4	*:missense	1	1
G01-GEA-317-HI	MAN2B1	*:missense	1	1
G01-GEA-328-HI	LATS1	*:missense	1	1
G01-GEA-33-HI	EIF3D	*:missense	1	1
G01-GEA-330-HI	FLG	*:missense	1	1
G01-GEA-335-HI	QSOX2	*:missense	1	1
G01-GEA-335-HI	IPO8	*:missense	1	1
G01-GEA-335-HI	POLE	*:missense	1	1
G01-GEA-34-HI	ATL3	*:missense	1	1
G01-GEA-37-HI	VWF	*:missense	1	1
G01-GEA-43-HI	CDC27	*:missense	1	1
G01-GEA-50-HI	UBE2R2	*:missense	1	1
G01-GEA-53-HI	MAGEA12	*:missense	1	1
G01-GEA-57-HI	IL3RA	*:missense	1	1
G01-GEA-57-HI	AMH	*:missense	1	1
G01-GEA-6-HI	GOLGA6L2	*:missense	1	1
G01-GEA-66-HI	MAP2K3	*:missense	1	1
G01-GEA-67-HI	GRIN2B	*:missense	1	1
G01-GEA-68-HI	RBMX	*:missense	1	1
G01-GEA-68-HI	TBC1D3	*:missense	1	1
G01-GEA-70-HI	AKAP7	*:missense	1	1
G01-GEA-76-HI	CHD3	*:missense	1	1
G01-GEA-81-HI	ADAMTS7	*:missense	1	1
G01-GEA-85-HI	HCN4	*:missense	1	1
G01-GEA-87-HI	LRRC4C	*:missense	1	1
G01-GEA-91-HI	TBL3	*:missense	1	1
G01-GEA-92-HI	ARHGAP5	*:nonsense	1	1
G01-GEA-94-HI	RFPL4AL1	*:missense	1	1
G01-GEA-94-HI	STRN	*:missense	1	1
G01-GEA-96-HI	ARF1	*:missense	1	1
XD172	POTEB2	*:nonsense	1	1

## Sheet: supplementary table 12
Subset of PZMs from the combined cohort included in DNENRICH analysis
SSC03497	HNRNPCL1	*:missense	1	1
AU005023	PRAMEF4	*:missense	1	1
11990.p1	NBPF1	*:missense	1	1
SSC00332	CNR2	*:missense	1	1
NDAR_INVRH015ANR_wes1	RNPC3	*:nonsense	1	1
AC02-1145-04	AMY2B	*:missense	1	1
5913	ST7L	*:missense	1	1
CC935.201	PDE4DIP	*:missense	1	1
G01-GEA-131-HI	NBPF10	*:missense	1	1
13984.p1	SV2A	*:missense	1	1
SSC12226	TCHH	*:missense	1	1
11880	HRNR	*:missense	1	1
ASP070	HRNR	*:missense	1	1
SSC09405	FLG	*:missense	1	1
DEASD_0082_001	FLG	*:missense	1	1
ASDFI_1061	ADAM15	*:missense	1	1
AC02-1140-01	DAP3	*:missense	1	1
SSC09647	TPR	*:missense	1	1
SSC09520	CRB1	*:missense	1	1
78715	IGFN1	*:missense	1	1
35873	USH2A	*:missense	1	1
10C104458	OBSCN	*:missense	1	1
SSC07586	PLD5	*:missense	1	1
SSC05861	BIRC6	*:missense	1	1
14343.p1	MAP4K3	*:missense	1	1
SSC06613	TMEM178A	*:missense	1	1
14617.p1	MRPS5	*:missense	1	1
SSC05990	ANKRD36C	*:missense	1	1
DEASD_0231_001	TSGA10	*:missense	1	1
11943	LY75-CD302	*:missense	1	1
SSC06323	IFIH1	*:missense	1	1
08C77997	SPEG	*:missense	1	1
AU236A	SCG2	*:missense	1	1
11625.p1	DIS3L2	*:missense	1	1
DEASD_0314_001	PASK	*:nonsense	1	1
10C109819	ING5	*:missense	1	1
11592.p1	KAT2B	*:nonsense	1	1
SSC07932	EXOG	*:nonsense	1	1
1255JS0001	TMIE	*:missense	1	1
10C102694	PODXL2	*:missense	1	1
AU163A	ZBTB38	*:missense	1	1
SSC05199	ATR	*:missense	1	1
13250.p1	MFN1	*:missense	1	1
14023.p1	MUC4	*:missense	1	1
CC955.201	MUC4	*:missense	1	1
SSC10347	MUC4	*:missense	1	1
SSC12823	MUC4	*:missense	1	1
SSC00051	CRIPAK	*:missense	1	1
70328	ZBTB49	*:missense	1	1
09C95778	JAKMIP1	*:missense	1	1
NDAR_INVLR562GF7_wes1	LCORL	*:nonsense	1	1
SSC10359	KDR	*:missense	1	1
5336	EXOC1	*:missense	1	1
13848.p1	ANTXR2	*:missense	1	1
14128.p1	HELQ	*:missense	1	1
DEASD_0176_001	ADH1B	*:missense	1	1
11047.p1	ADAD1	*:missense	1	1
SSC07468	GYPE	*:missense	1	1
SSC03249	GALNT7	*:missense	1	1
8214	ZFR	*:missense	1	1
NDAR_INVYN810UMB_wes1	RAI14	*:nonsense	1	1
14366.p1	UGT3A1	*:missense	1	1
10141	NIPBL	*:missense	1	1
14188.p1	RICTOR	*:missense	1	1
NP186	PAIP1	*:missense	1	1
10C107945	ENC1	*:missense	1	1
14475.p1	MEF2C	*:missense	1	1
1360JS0006	MEGF10	*:missense	1	1
GAU0043C	PCDHA8	*:missense	1	1
SSC10361	PCDHB7	*:missense	1	1
1339JS0032	PCDHB15	*:missense	1	1
DEASD_0245_001	PCDHGA3	*:missense	1	1
NDAR_INVDR082LLL_wes1	G3BP1	*:missense	1	1
SSC09279	FBXW11	*:nonsense	1	1
DEASD_0118_001	C6orf195	*:missense	1	1
13521.p1	ALDH5A1	*:missense	1	1
14001.p1	SYNGAP1	*:missense	1	1
13999.p1	HMGA1	*:missense	1	1
NP118	UHRF1BP1	*:missense	1	1
14232.p1	MDGA1	*:missense	1	1
G01-GEA-167-HI	BTBD9	*:missense	1	1
6583	TFEB	*:missense	1	1
09C86250	MYO6	*:missense	1	1
G01-GEA-101-HI	FOXO3	*:missense	1	1
13638.p1	ROS1	*:missense	1	1
SSC04497	BCLAF1	*:missense	1	1
NDAR_INVPR953BYH_wes1	SASH1	*:missense	1	1
NP043	RAET1G	*:missense	1	1
11C118034	IYD	*:missense	1	1
12108	CARD11	*:missense	1	1
5022	CARD11	*:missense	1	1
10520	RP9	*:missense	1	1
10C116198	CACNA2D1	*:missense	1	1
NP129	AZGP1	*:missense	1	1
SSC05778	AZGP1	*:missense	1	1
SSC10286	PPP1R35	*:missense	1	1
SSC06969	TFR2	*:missense	1	1
SSC07671	MUC12	*:missense	1	1
SSC03845	MUC12	*:missense	1	1
SSC02556	MUC12	*:missense	1	1
SSC06773	MUC12	*:missense	1	1
SSC10971	MUC12	*:missense	1	1
SSC11437	MUC12	*:missense	1	1
09C81577	NDUFB2	*:missense	1	1
ASDFI_1003	MGAM	*:missense	1	1
36846	ZNF862	*:missense	1	1
AU005023	MLL3	*:nonsense	1	1
G01-GEA-94-HI	TNFRSF10C	*:missense	1	1
NDAR_INVRT684RNC_wes1	RAB2A	*:missense	1	1
SSC08756	CNGB3	*:missense	1	1
13975.p1	TBC1D31	*:missense	1	1
SSC09844	EPPK1	*:missense	1	1
13820.p1	EPPK1	*:nonsense	1	1
NP124	EPPK1	*:missense	1	1
SSC02031	EPPK1	*:missense	1	1
SSC05162	NFIB	*:missense	1	1
12108	ZCCHC6	*:nonsense	1	1
SSC08194	OR13C2	*:missense	1	1
SSC10360	TMEM38B	*:missense	1	1
DEASD_0296_004	RGS3	*:missense	1	1
NP147	PBX3	*:missense	1	1
DEASD_0231_001	GTPBP4	*:missense	1	1
09C95778	PITRM1	*:missense	1	1
10C107945	NEBL	*:missense	1	1
ASP022	ANKRD30A	*:missense	1	1
AC02-1124-01	ZNF32	*:missense	1	1
DEASD_0413_001	AGAP7	*:missense	1	1
AC02-1177-01	NRG3	*:missense	1	1
36766	CYP26A1	*:missense	1	1
SSC09186	TCTN3	*:missense	1	1
NP044	PPRC1	*:missense	1	1
G01-GEA-76-HI	FRG2B	*:missense	1	1
SSC08123	KRTAP5-1	*:missense	1	1
DEASD_0137_001	OR52I2	*:missense	1	1
36983	GTF2H1	*:missense	1	1
SSC05995	CD44	*:missense	1	1
NDAR_INVJG302HJQ_wes1	TRAF6	*:missense	1	1
12564.p1	OR5T3	*:missense	1	1
NDAR_INVGW395LFN_wes1	PRPF19	*:missense	1	1
35937	SF1	*:missense	1	1
SSC05431	CDC42BPG	*:missense	1	1
NDAR_INVRT684RNC_wes1	POLA2	*:missense	1	1
NDAR_INVRT684RNC_wes1	CDC42EP2	*:missense	1	1
SSC03295	MRPL21	*:missense	1	1
31783	FCHSD2	*:missense	1	1
13769.p1	TRIM77	*:missense	1	1
78714	USP28	*:missense	1	1
SSC02434	MFRP	*:missense	1	1
1483JS0007	TECTA	*:missense	1	1
SSC09139	TECTA	*:missense	1	1
12163.p1	MSANTD2	*:missense	1	1
11042.p1	SLC6A12	*:nonsense	1	1
36081	CACNA1C	*:missense	1	1
G01-GEA-37-HI	VWF	*:missense	1	1
SSC07099	GUCY2C	*:missense	1	1
5011	DAZAP2	*:missense	1	1
10C101853	HOXC6	*:missense	1	1
DEASD_0237_002	PDE1B	*:missense	1	1
NDAR_INVPK651WCJ_wes1	ANKRD52	*:missense	1	1
SSC05299	NAV3	*:missense	1	1
36058	DNAH10	*:missense	1	1
10C106241	GLT1D1	*:missense	1	1
NP121	TPTE2	*:missense	1	1
SSC00501	PARP4	*:missense	1	1
4913	VWA8	*:missense	1	1
NDAR_INVXV085UDP_wes1	RB1	*:missense	1	1
11042.p1	GPC5	*:missense	1	1
SSC08003	UGGT2	*:missense	1	1
AC02-1141-01	HECTD1	*:missense	1	1
SSC02330	NEMF	*:missense	1	1
13093.p1	EXD2	*:missense	1	1
10C109819	TCL1B	*:missense	1	1
09C85220	DLK1	*:missense	1	1
SSC10045	CDC42BPB	*:missense	1	1
NP099	AHNAK2	*:missense	1	1
SSC04311	AHNAK2	*:missense	1	1
78723	AHNAK2	*:missense	1	1
10155	IGHV4-59	*:missense	1	1
NP062	RP11-467N20.5	*:missense	1	1
SSC07470	ACTC1	*:missense	1	1
08C78222	GANC	*:missense	1	1
12014.p1	WDR76	*:missense	1	1
SSC04732	MEGF11	*:missense	1	1
CC958.201	GOLGA6B	*:missense	1	1
GAU0046C	LMAN1L	*:missense	1	1
G01-GEA-189-HI	ACAN	*:missense	1	1
SSC06347	CHD2	*:missense	1	1
08C79336	FAM86A	*:missense	1	1
G01-GEA-89-HI	NPIPA5	*:missense	1	1
NDAR_INVRT684RNC_wes1	CMTM1	*:missense	1	1
SSC09943	HYDIN	*:missense	1	1
SSC05198	CLEC18B	*:missense	1	1
13766.p1	TSR1	*:missense	1	1
SSC04464	DNAH9	*:missense	1	1
1360JS0034	HS3ST3B1	*:missense	1	1
AC02-1197-01	AKAP10	*:missense	1	1
NDAR_INVRT684RNC_wes1	SLC13A2	*:missense	1	1
SSC10226	GIT1	*:missense	1	1
1339JS0009	SUZ12	*:missense	1	1
SSC04979	TBC1D3B	*:missense	1	1
11846	TBC1D3F	*:missense	1	1
CC967.201	RP11-1407O15.2	*:missense	1	1
CC967.201	RP11-1407O15.2	*:missense	1	1
35889	KRT16	*:missense	1	1
ASDFI_782	BRCA1	*:nonsense	1	1
SSC00518	GH1	*:missense	1	1
AU051A	CD79B	*:missense	1	1
SSC02779	DNAH17	*:missense	1	1
AU160A	DNAH17	*:nonsense	1	1
AU051A	NARF	*:missense	1	1
11407.p1	TXNDC2	*:missense	1	1
AC05-0017-01	MIB1	*:missense	1	1
AC02-1197-01	DSC1	*:missense	1	1
SSC04267	TCEB3CL	*:missense	1	1
AC02-1217-01	KLF16	*:missense	1	1
5910	ICAM3	*:missense	1	1
NDAR_INVJF959YMH_wes1	SMARCA4	*:missense	1	1
NDAR_INVRT684RNC_wes1	MAST1	*:missense	1	1
13272.p1	BRD4	*:missense	1	1
10C109080	FFAR3	*:missense	1	1
AU236A	ARHGEF1	*:missense	1	1
5319	QPCTL	*:missense	1	1
SSC03680	MYH14	*:missense	1	1
NDAR_INVRT684RNC_wes1	NLRP12	*:missense	1	1
SSC06882	NLRP7	*:missense	1	1
13843.p1	TMEM86B	*:missense	1	1
12566.p1	CPXM1	*:missense	1	1
SSC05156	SNX5	*:missense	1	1
70282	NCOA6	*:missense	1	1
DEASD_0097_001	RBM12	*:missense	1	1
DEASD_0175_001	PCK1	*:missense	1	1
4913	OPRL1	*:missense	1	1
08C78685	TPTE	*:nonsense	1	1
09C83748	HUNK	*:missense	1	1
09C85773A	SYNJ1	*:nonsense	1	1
36138	ZBTB21	*:missense	1	1
13933.p1	POTEH	*:missense	1	1
DEASD_0309_001	APOL4	*:missense	1	1
G01-GEA-110-HI	PLA2G6	*:missense	1	1
SSC06092	DDX17	*:missense	1	1
14023.p1	CELSR1	*:missense	1	1
SSC07371	ARHGEF16	*:missense	1	1
DEASD_0088_001	ACOT7	*:missense	1	1
SSC03715	FBLIM1	*:missense	1	1
SSC09517	NBPF1	*:missense	1	1
70477	UBR4	*:missense	1	1
DEASD_0278_001	IL28RA	*:missense	1	1
36185	IQCC	*:missense	1	1
SSC03827	HDAC1	*:missense	1	1
SSC03000	HPCA	*:missense	1	1
DEASD_0084_001	OSBPL9	*:missense	1	1
SSC10984	ZFYVE9	*:missense	1	1
SSC08191	NFIA	*:nonsense	1	1
4889	L1TD1	*:missense	1	1
NDAR_INVWL738LDP_wes1	CDC7	*:missense	1	1
68752	MTF2	*:missense	1	1
DEASD_0182_001	ABCA4	*:nonsense	1	1
DEASD_0047_001	AHCYL1	*:missense	1	1
CC975.202	NBPF10	*:missense	1	1
DEASD_0371_001	PSMB4	*:missense	1	1
70518	ILF2	*:nonsense	1	1
11869.p1	GON4L	*:missense	1	1
G01-GEA-164-HI	SSR2	*:nonsense	1	1
DEASD_0083_001	SEMA4A	*:missense	1	1
13115.p1	ARHGEF11	*:missense	1	1
SSC11302	PYHIN1	*:missense	1	1
SSC06937	ATP1B1	*:missense	1	1
70513	SMG7	*:missense	1	1
70524	PTPN7	*:missense	1	1
SSC04824	INTS7	*:missense	1	1
13489.p1	WDR26	*:missense	1	1
SSC04771	DISC1	*:missense	1	1
SSC09263	HNRNPU	*:missense	1	1
13446.p1	OR2B11	*:missense	1	1
AU062A	MYT1L	*:nonsense	1	1
SSC07370	CMPK2	*:nonsense	1	1
14039.p1	APOB	*:missense	1	1
DEASD_0152_001	HNRPLL	*:missense	1	1
NDAR_INVJT291VPH_wes1	SLC1A4	*:missense	1	1
14311.p1	DYSF	*:missense	1	1
SSC08031	ALMS1	*:missense	1	1
SSC02484	TCF7L1	*:missense	1	1
36902	ZRANB3	*:missense	1	1
09C86232A	TBR1	*:missense	1	1
ASDFI_732	SCN2A	*:missense	1	1
AU026A	SCN2A	*:missense	1	1
NDAR_INVEK534HR7_wes1	SP3	*:missense	1	1
DEASD_0285_001	TTN	*:missense	1	1
SSC06042	TYW5	*:nonsense	1	1
68631	IKZF2	*:missense	1	1
SSC08165	FN1	*:missense	1	1
12219.p1	CHRNG	*:missense	1	1
AC05-0021-04	GIGYF2	*:nonsense	1	1
10C117906	HDLBP	*:missense	1	1
12379.p1	XIRP1	*:missense	1	1
1360JS0033	DAG1	*:missense	1	1
DEASD_0116_001	RPL29	*:missense	1	1
5910	CACNA1D	*:missense	1	1
DEASD_0059_001	PTPRG	*:missense	1	1
NDAR_INVWL738LDP_wes1	C3orf15	*:missense	1	1
10C109819	CASR	*:missense	1	1
DEASD_0287_001	TXNDC6	*:nonsense	1	1
09C84345	AADAC	*:missense	1	1
SSC06568	SMC4	*:missense	1	1
DEASD_0338_001	LRRIQ4	*:missense	1	1
10039	TNK2	*:missense	1	1
AC02-1168-01	SPON2	*:missense	1	1
68535	UVSSA	*:missense	1	1
SSC05168	SH3BP2	*:missense	1	1
44983	GNPDA2	*:missense	1	1
12070.p1	NFXL1	*:missense	1	1
SSC04979	G3BP2	*:missense	1	1
SSC05093	MMRN1	*:missense	1	1
SSC08058	SEC24D	*:missense	1	1
NP053	WDR17	*:nonsense	1	1
NDAR_INVRR429WG7_wes1	PDCD6	*:missense	1	1
SSC10795	ZDHHC11B	*:missense	1	1
SSC06607	GPR98	*:missense	1	1
DEASD_0079_001	NR2F1	*:missense	1	1
SSC08054	LIX1	*:missense	1	1
13987.p1	PCDHA2	*:missense	1	1
SSC06431	RBM27	*:missense	1	1
SSC09043	CCNJL	*:missense	1	1
SSC11086	CDHR2	*:missense	1	1
10142	PRPF4B	*:nonsense	1	1
10C114953	MAK	*:nonsense	1	1
G01-GEA-11-HI	GABBR1	*:missense	1	1
DEASD_0251_001	TNXB	*:missense	1	1
13431.p1	ITPR3	*:missense	1	1
SSC07571	KCTD20	*:missense	1	1
G01-GEA-184-HI	PIM1	*:missense	1	1
SSC09033	KIAA1009	*:missense	1	1
68568	MMS22L	*:missense	1	1
13264.p1	CDK19	*:missense	1	1
DEASD_0075_001	REV3L	*:missense	1	1
NDAR_INVWV443KNU_wes1	LAMA2	*:missense	1	1
11685.p1	SASH1	*:missense	1	1
SSC11511	SYNE1	*:missense	1	1
SSC04243	TNRC18	*:nonsense	1	1
14327.p1	BZW2	*:missense	1	1
SSC08089	EGFR	*:missense	1	1
CC958.201	SRRM3	*:missense	1	1
10C116198	STEAP4	*:missense	1	1
SSC08332	PEG10	*:missense	1	1
SSC07443	SLC25A13	*:missense	1	1
09C99485	ZKSCAN5	*:missense	1	1
13236.p1	CYP3A43	*:missense	1	1
09C81774	LAMB1	*:missense	1	1
09C83077	UBN2	*:missense	1	1
NP005	ADCK2	*:missense	1	1
SSC07170	KRBA1	*:missense	1	1
11003.p1	REPIN1	*:missense	1	1
SSC05690	KMT2C	*:missense	1	1
ASDFI_1540	ZNF596	*:missense	1	1
08C78688	TEX15	*:missense	1	1
NDAR_INVPA848HA2_wes1	PRKDC	*:missense	1	1
SSC04245	PRKDC	*:missense	1	1
SSC08607	EYA1	*:missense	1	1
10802	STAU2	*:missense	1	1
36153	LRRCC1	*:missense	1	1
09C81580	CA3	*:missense	1	1
68672	FBXO43	*:missense	1	1
14072.p1	ZFPM2	*:missense	1	1
SSC05994	ENPP2	*:missense	1	1
13638.p1	KIAA1432	*:missense	1	1
G01-GEA-50-HI	UBE2R2	*:missense	1	1
35962	NFIL3	*:missense	1	1
SSC06772	TBC1D2	*:missense	1	1
5421	PTGR1	*:missense	1	1
36114	OR1L1	*:missense	1	1
12240.p1	ABCA2	*:missense	1	1
11161.p1	NPDC1	*:missense	1	1
SSC07968	ZMYND11	*:nonsense	1	1
AU130A	CAMK1D	*:missense	1	1
SSC00978	UCMA	*:missense	1	1
12261.p1	SLC39A12	*:missense	1	1
SSC00803	C10orf53	*:missense	1	1
14251.p1	DDX50	*:missense	1	1
AU146A	FUT11	*:missense	1	1
SSC11758	PTEN	*:missense	1	1
10644	WDR96	*:missense	1	1
35906	TCF7L2	*:nonsense	1	1
ASDFI_979	DEAF1	*:missense	1	1
SSC06612	MUC5B	*:missense	1	1
SSC06417	KCNC1	*:missense	1	1
70428	ANO3	*:missense	1	1
DEASD_0438_001	TCP11L1	*:missense	1	1
G01-GEA-87-HI	LRRC4C	*:missense	1	1
NP121	OR4C46	*:missense	1	1
SSC03064	SSRP1	*:missense	1	1
09C86014	GANAB	*:missense	1	1
G01-GEA-34-HI	ATL3	*:missense	1	1
SSC10599	POLA2	*:missense	1	1
SSC11456	PACS1	*:missense	1	1
SSC04583	PC	*:missense	1	1
70233	FAT3	*:missense	1	1
G01-GEA-143-HI	BIRC2	*:missense	1	1
G01-GEA-14-HI	VPS11	*:missense	1	1
SSC03595	MSANTD2	*:missense	1	1
SSC08349	YBX3	*:missense	1	1
G01-GEA-123-HI	GRIN2B	*:nonsense	1	1
SSC02644	AEBP2	*:missense	1	1
SSC07229	SLCO1C1	*:missense	1	1
AU043A	LRMP	*:missense	1	1
SSC05756	ARID2	*:missense	1	1
SSC02815	KMT2D	*:missense	1	1
SSC05671	PAN2	*:missense	1	1
SSC00075	NACA	*:missense	1	1
11002	RP11-362K2.2	*:missense	1	1
70327	MDM1	*:missense	1	1
NDAR_INVEB022VLQ_wes1	PTPRR	*:nonsense	1	1
37338	MGAT4C	*:missense	1	1
SSC09966	RIC8B	*:missense	1	1
70475	TRPV4	*:missense	1	1
68711	HECTD4	*:nonsense	1	1
NDAR_INVWJ774DL8_wes1	RASAL1	*:nonsense	1	1
NDAR_INVWL738LDP_wes1	GALNT9	*:missense	1	1
11733.p1	GOLGA3	*:missense	1	1
68728	SACS	*:missense	1	1
ASDFI_1540	MTMR6	*:missense	1	1
SSC06811	RPL21	*:missense	1	1
SSC05438	DCLK1	*:missense	1	1
36162	SOHLH2	*:missense	1	1
SSC12226	INTS6	*:nonsense	1	1
DEASD_0102_001	APEX1	*:missense	1	1
ASDFI_1077	CHD8	*:missense	1	1
11027	PSME2	*:missense	1	1
SSC09044	FAM177A1	*:nonsense	1	1
36838	KLHL28	*:missense	1	1
NDAR_INVZV128TMX_wes1	FAM179B	*:missense	1	1
SSC06219	DCAF5	*:missense	1	1
SSC10335	DYNC1H1	*:missense	1	1
NDAR_INVYH284TCH_wes1	DYNC1H1	*:missense	1	1
10C101002A	THBS1	*:missense	1	1
12197.p1	EID1	*:missense	1	1
DEASD_0087_001	GLDN	*:missense	1	1
ASDFI_1029	MYO5C	*:missense	1	1
SSC04138	MYO5C	*:missense	1	1
SSC05156	CCPG1	*:nonsense	1	1
NDAR_INVVT972LG7_wes1	MEGF11	*:missense	1	1
NP140	PML	*:missense	1	1
SSC07405	ADAMTS7	*:missense	1	1
SSC05866	KLHL25	*:missense	1	1
G01-GEA-91-HI	TBL3	*:missense	1	1
09C85706	TFAP4	*:missense	1	1
10C107685	PPL	*:missense	1	1
13855.p1	USP7	*:missense	1	1
10520	PDXDC1	*:missense	1	1
SSC06970	SRCAP	*:missense	1	1
70227	GNAO1	*:missense	1	1
DEASD_0273_001	DYNC1LI2	*:missense	1	1
SSC01276	RLTPR	*:missense	1	1
NDAR_INVPK864NXY_wes1	NPIPL2	*:missense	1	1
SSC03346	DNAAF1	*:missense	1	1
DEASD_0372_001	FANCA	*:missense	1	1
AU011A	MYO1C	*:missense	1	1
11015	PRPF8	*:missense	1	1
AU188A	WDR81	*:missense	1	1
12108.p1	SMG6	*:missense	1	1
SSC03096	INCA1	*:missense	1	1
08C79003	RABEP1	*:missense	1	1
SSC00932	MYH10	*:missense	1	1
SSC02627	MYOCD	*:missense	1	1
DEASD_0110_001	KRT34	*:missense	1	1
5021	NT5C3B	*:missense	1	1
AU088A	DBF4B	*:nonsense	1	1
31700	PCTP	*:missense	1	1
SSC05168	MPO	*:missense	1	1
10C111561	SCN4A	*:missense	1	1
NP038	KIF19	*:missense	1	1
SSC09735	RNF213	*:nonsense	1	1
10C101297	SMCHD1	*:missense	1	1
SSC05756	MBD2	*:missense	1	1
5026	KLF16	*:missense	1	1
5329	HDGFRP2	*:missense	1	1
NDAR_INVCC187LU8_wes1	PSPN	*:missense	1	1
10852	TNFSF14	*:missense	1	1
SSC10778	RDH8	*:missense	1	1
DEASD_0072_001	SMARCA4	*:missense	1	1
DEASD_0150_001	SMARCA4	*:missense	1	1
68608	ELAVL3	*:missense	1	1
SSC11364	BEST2	*:missense	1	1
12854.p1	CC2D1A	*:nonsense	1	1
5901	RFX1	*:missense	1	1
SSC05666	CHERP	*:missense	1	1
SSC07541	DDA1	*:missense	1	1
GAU0023C	PLVAP	*:missense	1	1
SSC05414	PIK3R2	*:missense	1	1
SSC02449	NDUFA13	*:missense	1	1
SSC07467	ZNF253	*:missense	1	1
DEASD_0359_001	LSM14A	*:missense	1	1
4904	ZNF420	*:missense	1	1
G01-GEA-161-HI	KCNK6	*:missense	1	1
SSC03262	PSMD8	*:missense	1	1
NP131	EGLN2	*:missense	1	1
NDAR_INVEX697GZ6_wes1	CYP2A13	*:missense	1	1
AU220A	GRIK5	*:missense	1	1
SSC05569	CIC	*:nonsense	1	1
11475.p1	PPP5C	*:missense	1	1
SSC05911	PLEKHA4	*:missense	1	1
SSC06029	SIGLEC5	*:missense	1	1
DEASD_0137_001	PRKCG	*:missense	1	1
SSC00441	EPN1	*:missense	1	1
10C109392	CHMP2A	*:missense	1	1
SSC03520	XRN2	*:missense	1	1
SSC07045	GDF5	*:missense	1	1
SSC10957	NDRG3	*:missense	1	1
ASDFI_1477	KIAA0889	*:missense	1	1
SSC03560	L3MBTL1	*:missense	1	1
SSC11302	TRAPPC10	*:missense	1	1
SSC05743	KRTAP10-6	*:missense	1	1
SSC05666	ZNF280B	*:missense	1	1
NDAR_INVGW395LFN_wes1	PIWIL3	*:missense	1	1
G01-GEA-33-HI	EIF3D	*:missense	1	1
10C102646	CACNG2	*:missense	1	1
DEASD_0176_001	CSF2RB	*:missense	1	1
14162.p1	PLXNB2	*:missense	1	1
UK10K_SKUSE5080234	MYSM1	*:missense	1	1
G01-GEA-96-HI	ARF1	*:missense	1	1
G01-GEA-94-HI	STRN	*:missense	1	1
G01-GEA-180-HI	RP11-1C1.5	*:missense	1	1
80001102321	PCDHGA10	*:missense	1	1
UK10K_SKUSE5080190	SLC29A1	*:missense	1	1
AU05304	ZKSCAN5	*:missense	1	1
UK10K_SKUSE5080240	VCPIP1	*:nonsense	1	1
UK10K_SKUSE5080218	EFR3A	*:missense	1	1
G01-GEA-10-HI	TLN1	*:missense	1	1
80001102043	TBATA	*:missense	1	1
UK10K_SKUSE5080191	IFITM1	*:missense	1	1
G01-GEA-67-HI	GRIN2B	*:missense	1	1
UK10K_SKUSE5080218	BRCA2	*:missense	1	1
NP147	REM2	*:missense	1	1
80001102148	MYO1E	*:missense	1	1
AU11304	NOMO3	*:missense	1	1
G01-GEA-76-HI	CHD3	*:missense	1	1
CC963.202	SPECC1	*:missense	1	1
G01-GEA-147-HI	RPS15	*:missense	1	1
UK10K_SKUSE5080184	KDM4B	*:nonsense	1	1
5101_201	ETFB	*:missense	1	1
1D466	IWS1	*:missense	1	1
2C385	ACADVL	*:nonsense	1	1
2F730	TAF1	*:nonsense	1	1
2F866	WNK4	*:missense	1	1
2F867	KRTAP5-4	*:missense	1	1
2K784	XAB2	*:missense	1	1
2K784	NTRK3	*:missense	1	1
2K890	ATF5	*:missense	1	1
2K890	CARD10	*:nonsense	1	1
3A550	GOLGA6B	*:missense	1	1
3A550	CANX	*:nonsense	1	1
3A551	MST1L	*:missense	1	1
3B331	PDSS1	*:missense	1	1
3B334	TNRC6B	*:missense	1	1
3B334	AMFR	*:missense	1	1
3B334	IDH3G	*:missense	1	1
3B336	ULBP2	*:missense	1	1
3B374	KMT2C	*:missense	1	1
3B376	NOTCH2	*:missense	1	1
3B379	MIB2	*:missense	1	1
3B568	KIFC3	*:missense	1	1
3B573	CNTNAP3	*:missense	1	1
3B577	SLC25A22	*:missense	1	1
3C140	MAGI1	*:missense	1	1
3C142	ZMYM3	*:missense	1	1
3C143	SV2C	*:missense	1	1
3C143	SART3	*:missense	1	1
3C145	HSD17B8	*:missense	1	1
3C545	NFIA	*:missense	1	1
3C545	ARHGEF16	*:missense	1	1
3C548	SRGAP2	*:missense	1	1
3C565	FFAR1	*:missense	1	1
3C567	PPM1E	*:missense	1	1
3C575	RAB40B	*:missense	1	1
3C592	BCL11A	*:missense	1	1
3D161	SLC25A28	*:missense	1	1
3D615	FAM171A2	*:missense	1	1
3D628	TBC1D3	*:missense	1	1
3D630	PLXNA3	*:nonsense	1	1
3D632	RGS6	*:missense	1	1
3D806	UGCG	*:missense	1	1
3E469	IQSEC2	*:missense	1	1
3E469	RASA4	*:missense	1	1
3E473	RNFT2	*:missense	1	1
3E473	ITFG2	*:missense	1	1
3E478	SLC26A11	*:missense	1	1
3E479	MOXD1	*:missense	1	1
3E480	CRIP2	*:missense	1	1
3E480	NABP2	*:missense	1	1
3G170	MED13L	*:missense	1	1
4A588	KMT2C	*:missense	1	1
4B702	PGS1	*:missense	1	1
4B702	PRDX6	*:nonsense	1	1
4B710	BAGE3	*:missense	1	1
4B716	PROB1	*:missense	1	1
4B848	B3GNTL1	*:missense	1	1
4C577	NBPF20	*:missense	1	1
4C709	PKD1	*:missense	1	1
4E479	KMT2C	*:missense	1	1
5A506	EMX2	*:missense	1	1
5A506	MBD6	*:missense	1	1
5C460	RGPD3	*:missense	1	1
5F507	PCDHB13	*:missense	1	1
5F620	FRG1	*:nonsense	1	1
5G257	PGRMC2	*:missense	1	1
5L636	ZNF276	*:nonsense	1	1
5L636	ANAPC2	*:missense	1	1
5L790	CALML6	*:nonsense	1	1
5L790	DST	*:missense	1	1
8C365	TTC23	*:missense	1	1
G01-GEA-114-HI	SCUBE1	*:missense	1	1
G01-GEA-145-HI	RIMBP3	*:nonsense	1	1
G01-GEA-147-HI	KMT2C	*:nonsense	1	1
G01-GEA-148-HI	SEC22B	*:missense	1	1
G01-GEA-150-HI	ESYT2	*:missense	1	1
G01-GEA-158-HI	CERS2	*:missense	1	1
G01-GEA-158-HI	OLFM3	*:missense	1	1
G01-GEA-169-HI	PCDHB6	*:missense	1	1
G01-GEA-169-HI	PDE4DIP	*:missense	1	1
G01-GEA-202-HI	SRGAP2	*:missense	1	1
G01-GEA-208-HI	PHLDA2	*:missense	1	1
G01-GEA-208-HI	AIM1L	*:missense	1	1
G01-GEA-211-HI	FRG1	*:nonsense	1	1
G01-GEA-214-HI	FAM160A2	*:missense	1	1
G01-GEA-214-HI	EPHB2	*:missense	1	1
G01-GEA-217-HI	NBEAL2	*:missense	1	1
G01-GEA-220-HI	SPANXD	*:missense	1	1
G01-GEA-223-HI	NPIPB5	*:missense	1	1
G01-GEA-223-HI	FHOD3	*:missense	1	1
G01-GEA-223-HI	BIRC6	*:nonsense	1	1
G01-GEA-224-HI	AKAP4	*:missense	1	1
G01-GEA-224-HI	MAP2K3	*:missense	1	1
G01-GEA-225-HI	PRDM16	*:missense	1	1
G01-GEA-226-HI	SSC5D	*:missense	1	1
G01-GEA-229-HI	GSTP1	*:missense	1	1
G01-GEA-249-HI	AFDN	*:missense	1	1
G01-GEA-259-HI	MBD6	*:missense	1	1
G01-GEA-259-HI	CDK13	*:missense	1	1
G01-GEA-260-HI	SENP3	*:missense	1	1
G01-GEA-260-HI	USHBP1	*:nonsense	1	1
G01-GEA-263-HI	AHNAK	*:missense	1	1
G01-GEA-264-HI	ST13	*:missense	1	1
G01-GEA-266-HI	BRD9	*:missense	1	1
G01-GEA-267-HI	PALM3	*:missense	1	1
G01-GEA-267-HI	SOX9	*:missense	1	1
G01-GEA-269-HI	AFF1	*:missense	1	1
G01-GEA-27-HI	ADGRE2	*:missense	1	1
G01-GEA-278-HI	TLR2	*:missense	1	1
G01-GEA-279-HI	CEP164	*:missense	1	1
G01-GEA-280-HI	ZNF98	*:missense	1	1
G01-GEA-281-HI	SPDYE4	*:missense	1	1
G01-GEA-283-HI	RARA	*:missense	1	1
G01-GEA-286-HI	SOBP	*:missense	1	1
G01-GEA-287-HI	PI4KA	*:missense	1	1
G01-GEA-301-HI	NPIPB5	*:missense	1	1
G01-GEA-305-HI	NPIPB4	*:missense	1	1
G01-GEA-306-HI	GABBR2	*:missense	1	1
G01-GEA-313-HI	SULT1A4	*:missense	1	1
G01-GEA-317-HI	MAN2B1	*:missense	1	1
G01-GEA-328-HI	LATS1	*:missense	1	1
G01-GEA-330-HI	FLG	*:missense	1	1
G01-GEA-335-HI	QSOX2	*:missense	1	1
G01-GEA-335-HI	IPO8	*:missense	1	1
G01-GEA-335-HI	POLE	*:missense	1	1
G01-GEA-43-HI	CDC27	*:missense	1	1
G01-GEA-57-HI	IL3RA	*:missense	1	1
G01-GEA-57-HI	AMH	*:missense	1	1
G01-GEA-6-HI	GOLGA6L2	*:missense	1	1
G01-GEA-66-HI	MAP2K3	*:missense	1	1
G01-GEA-68-HI	RBMX	*:missense	1	1
G01-GEA-68-HI	TBC1D3	*:missense	1	1
G01-GEA-70-HI	AKAP7	*:missense	1	1
G01-GEA-81-HI	ADAMTS7	*:missense	1	1
G01-GEA-85-HI	HCN4	*:missense	1	1
G01-GEA-92-HI	ARHGAP5	*:nonsense	1	1
G01-GEA-94-HI	RFPL4AL1	*:missense	1	1
XD172	POTEB2	*:nonsense	1	1

## Sheet: supplementary table 13
Germinal DNMs from the combined cohort included in DNENRICH analysis
70417	SRSF11	*:missense	1	1
4892	DDX20	*:missense	1	1
11939.p1	ASPM	*:missense	1	1
11897.p1	USH2A	*:missense	1	1
36161	SPTBN1	*:missense	1	1
DEASD_0143_001	SCN2A	*:missense	1	1
AU077A	PDE11A	*:nonsense	1	1
SSC04780	UNC80	*:nonsense	1	1
08C77636	FAM116A	*:missense	1	1
SSC03133	PRR23C	*:missense	1	1
13864.p1	MED12L	*:missense	1	1
11208.p1	TLR10	*:missense	1	1
SSC06938	SCARB2	*:missense	1	1
09C96721	WDFY3	*:missense	1	1
09C83023	PHF15	*:nonsense	1	1
DEASD_0045_001	WRNIP1	*:missense	1	1
SSC00370	DST	*:missense	1	1
NDAR_INVLR026ZEP_wes1	AKIRIN2	*:missense	1	1
6581	LRP11	*:missense	1	1
13204.p1	FAM183B	*:missense	1	1
SSC00469	BAIAP2L1	*:missense	1	1
SSC09028	ZYX	*:missense	1	1
DEASD_0290_001	CNGB3	*:nonsense	1	1
SSC06111	IFNA4	*:missense	1	1
11167.p1	C10orf71	*:missense	1	1
AU168A	CCDC6	*:missense	1	1
36002	ANK3	*:missense	1	1
SSC03417	UBQLN3	*:missense	1	1
AU038A	NUCB2	*:missense	1	1
SSC06504	CRY2	*:missense	1	1
12483.p1	HCAR1	*:missense	1	1
37355	NBEA	*:nonsense	1	1
SSC03278	ZDHHC22	*:missense	1	1
AU200A	NRXN3	*:missense	1	1
SSC06297	SLC25A29	*:missense	1	1
09C84551	CASC5	*:missense	1	1
DEASD_0040_001	DUOX1	*:missense	1	1
14647.p1	CACNA1H	*:missense	1	1
SSC10290	MYH2	*:nonsense	1	1
SSC02907	FLII	*:missense	1	1
AC02-1234-01	RAD51D	*:missense	1	1
DEASD_0395_001	ASXL3	*:nonsense	1	1
35865	MAP4K1	*:missense	1	1
DEASD_0426_001	CABIN1	*:missense	1	1
AC01-0062-01	NOC2L	*:missense	1	1
09C87513	KLHL17	*:missense	1	1
CC947.201	C1orf170	*:missense	1	1
11563.p1	SCNN1D	*:nonsense	1	1
08C78919	SKI	*:nonsense	1	1
SSC08812	CCDC27	*:missense	1	1
11775.p1	DFFB	*:missense	1	1
DEASD_0125_001	CHD5	*:missense	1	1
G01-GEA-41-HI	ESPN	*:missense	1	1
AU113A	RERE	*:missense	1	1
G01-GEA-178-HI	SLC2A7	*:missense	1	1
SSC03637	SPSB1	*:missense	1	1
36210	TMEM201	*:missense	1	1
SSC09226	CTNNBIP1	*:missense	1	1
11495.p1	AGTRAP	*:missense	1	1
G01-GEA-44-HI	MTHFR	*:missense	1	1
DEASD_0068_001	VPS13D	*:missense	1	1
SSC06809	PRAMEF12	*:missense	1	1
11966.p1	PRAMEF1	*:missense	1	1
NDAR_INVAR462JT4_wes1	KAZN	*:missense	1	1
AU226A	SPEN	*:missense	1	1
68663	SPEN	*:missense	1	1
SSC08014	ZBTB17	*:missense	1	1
10644	CLCNKA	*:missense	1	1
13062.p1	CLCNKB	*:missense	1	1
09C87498	UBR4	*:missense	1	1
G01-GEA-143-HI	UBR4	*:missense	1	1
DEASD_0044_001	UBXN10	*:missense	1	1
SSC06736	PINK1	*:nonsense	1	1
14308.p1	ECE1	*:nonsense	1	1
NDAR_INVWK012EYC_wes1	HSPG2	*:missense	1	1
SSC00193	HSPG2	*:nonsense	1	1
G01-GEA-129-HI	CELA3A	*:missense	1	1
12828.p1	ZBTB40	*:missense	1	1
SSC03540	HTR1D	*:missense	1	1
AU026A	HNRNPR	*:missense	1	1
SSC03844	HNRNPR	*:missense	1	1
14403.p1	EXTL1	*:missense	1	1
NDAR_INVZT109BL0_wes1	PDIK1L	*:missense	1	1
80001102276	CATSPER4	*:missense	1	1
10605	DHDDS	*:missense	1	1
37379	RPS6KA1	*:missense	1	1
SSC10417	AHDC1	*:missense	1	1
5312	SESN2	*:missense	1	1
68752	SDC3	*:missense	1	1
09C85235	PUM1	*:missense	1	1
09C79813	SERINC2	*:missense	1	1
NDAR_INVNX928JZW_wes1	PTP4A2	*:missense	1	1
SSC11925	TMEM39B	*:nonsense	1	1
UK10K_SKUSE5080230	TMEM39B	*:missense	1	1
SSC12057	CCDC28B	*:missense	1	1
SSC11661	DCDC2B	*:missense	1	1
DEASD_0340_001	KIAA1522	*:missense	1	1
5330	SFPQ	*:missense	1	1
10C110016	NCDN	*:missense	1	1
09C85478	EIF2C4	*:missense	1	1
AU172A	EIF2C4	*:missense	1	1
SSC03064	AGO1	*:missense	1	1
DEASD_0121_002	COL8A2	*:missense	1	1
70475	THRAP3	*:missense	1	1
G01-GEA-34-HI	GRIK3	*:missense	1	1
13773.p1	RRAGC	*:missense	1	1
14196.p1	MACF1	*:missense	1	1
13640.p1	KIAA0754	*:missense	1	1
70332	SMAP2	*:nonsense	1	1
SSC05325	ZFP69	*:missense	1	1
G01-GEA-167-HI	HIVEP3	*:missense	1	1
SSC05512	ELOVL1	*:missense	1	1
SSC09647	SZT2	*:missense	1	1
37046	PTPRF	*:missense	1	1
4900	ST3GAL3	*:missense	1	1
NDAR_INVZW891AN2_wes1	KLF17	*:missense	1	1
SSC09204	MAST2	*:missense	1	1
DEASD_0072_001	DMBX1	*:missense	1	1
SSC07624	CYP4Z1	*:missense	1	1
DEASD_0407_001	TTC39A	*:missense	1	1
NDAR_INVLT014TFN_wes1	ACOT11	*:missense	1	1
13340.p1	FAM151A	*:missense	1	1
SSC06080	USP24	*:missense	1	1
SSC10510	NFIA	*:missense	1	1
12121.p1	DOCK7	*:missense	1	1
DEASD_0246_001	FOXD3	*:missense	1	1
10C105879	CACHD1	*:missense	1	1
10C109647	SGIP1	*:missense	1	1
SSC07470	LRRC40	*:missense	1	1
11625.p1	C1orf173	*:missense	1	1
AU219A	ASB17	*:nonsense	1	1
SSC07524	LPHN2	*:missense	1	1
11263.p1	RPF1	*:missense	1	1
NDAR_INVXF966VTK_wes1	ZNHIT6	*:missense	1	1
SSC07614	CLCA2	*:missense	1	1
SSC10361	CLCA2	*:missense	1	1
09C86256	CLCA4	*:missense	1	1
11464.p1	CCBL2	*:missense	1	1
SSC08609	GBP7	*:missense	1	1
AC03-1002-01	GBP6	*:missense	1	1
10C108596	EPHX4	*:missense	1	1
AU15203	MTF2	*:missense	1	1
68584	FNBP1L	*:missense	1	1
09C81574	ABCD3	*:missense	1	1
NDAR_INVXU466BJV_wes1	PTBP2	*:missense	1	1
5902	AMY2B	*:missense	1	1
5028	NTNG1	*:missense	1	1
13949.p1	VAV3	*:missense	1	1
DEASD_0397_001	STXBP3	*:missense	1	1
09C95782	STXBP3	*:missense	1	1
UK10K_SKUSE5080188	CSF1	*:missense	1	1
G01-GEA-193-HI	RBM15	*:missense	1	1
AU01204	ST7L	*:missense	1	1
DEASD_0336_001	DENND2C	*:missense	1	1
SSC10054	ATP1A1	*:nonsense	1	1
AU004A	ATP1A1	*:missense	1	1
SSC06684	IGSF3	*:nonsense	1	1
SSC11000	PTGFRN	*:missense	1	1
09C98146	TTF2	*:missense	1	1
SSC09185	SPAG17	*:missense	1	1
SSC00482	HMGCS2	*:missense	1	1
13924.p1	RBM8A	*:missense	1	1
SSC07587	PEX11B	*:nonsense	1	1
SSC06821	LYSMD1	*:missense	1	1
SSC08531	POGZ	*:nonsense	1	1
36855	POGZ	*:missense	1	1
DEASD_0062_001	RORC	*:missense	1	1
DEASD_0231_001	FLG2	*:missense	1	1
13820.p1	KPRP	*:missense	1	1
12060.p1	LCE1B	*:missense	1	1
09C83459	S100A1	*:missense	1	1
UK10K_SKUSE5080168	ATP8B2	*:missense	1	1
SSC10461	ATP8B2	*:missense	1	1
36863	TDRD10	*:missense	1	1
AU01303	FAM189B	*:missense	1	1
09C89285	RUSC1	*:missense	1	1
14183.p1	DAP3	*:missense	1	1
SSC07823	GON4L	*:missense	1	1
DEASD_0278_001	ARHGEF2	*:missense	1	1
DEASD_0089_001	MEF2D	*:missense	1	1
G01-GEA-103-HI	INSRR	*:missense	1	1
12888.p1	PEAR1	*:missense	1	1
SSC10273	PEAR1	*:missense	1	1
SSC07646	PYHIN1	*:missense	1	1
31780	OR10J3	*:missense	1	1
SSC00558	FCRL6	*:nonsense	1	1
70421	ATP1A4	*:missense	1	1
NDAR_INVGE342MBJ_wes1	COPA	*:missense	1	1
SSC03000	VANGL2	*:missense	1	1
35857	ARHGAP30	*:nonsense	1	1
DEASD_0065_001	USP21	*:missense	1	1
DEASD_0021_001	PBX1	*:missense	1	1
G01-GEA-92-HI	F5	*:missense	1	1
SSC07571	METTL11B	*:missense	1	1
DEASD_0124_001	GORAB	*:missense	1	1
11003.p1	PRRC2C	*:missense	1	1
09C87173	SLC9A11	*:missense	1	1
DEASD_0073_001	RC3H1	*:missense	1	1
37418	RFWD2	*:missense	1	1
14051.p1	SEC16B	*:missense	1	1
SSC11000	ABL2	*:missense	1	1
AU051A	SOAT1	*:missense	1	1
4892	CEP350	*:missense	1	1
AU242A	CEP350	*:missense	1	1
SSC05067	MR1	*:missense	1	1
5898	CACNA1E	*:missense	1	1
NDAR_INVAK465EDQ_wes1	ZNF648	*:missense	1	1
NP006	GLUL	*:missense	1	1
SSC05600	DHX9	*:missense	1	1
SSC00317	PRG4	*:missense	1	1
10C105736	KCNT2	*:missense	1	1
5421	ZBTB41	*:missense	1	1
09C89011	CRB1	*:missense	1	1
11206.p1	C1orf53	*:missense	1	1
SSC11682	KIF14	*:missense	1	1
NDAR_INVAF559YZC_wes1	CACNA1S	*:missense	1	1
SSC05167	CACNA1S	*:missense	1	1
SSC08721	KDM5B	*:nonsense	1	1
SSC08501	KDM5B	*:missense	1	1
DEASD_0303_001	KDM5B	*:missense	1	1
NDAR_INVMN966KXZ_wes1	KLHL12	*:missense	1	1
SSC00977	FMOD	*:missense	1	1
SSC04564	ATP2B4	*:missense	1	1
70524	ZC3H11A	*:missense	1	1
AU242A	ZC3H11A	*:nonsense	1	1
SSC09194	ETNK2	*:missense	1	1
SSC11828	PPP1R15B	*:missense	1	1
12687.p1	NFASC	*:missense	1	1
UK10K_SKUSE5080181	RBBP5	*:missense	1	1
SSC07586	PM20D1	*:missense	1	1
G01-GEA-135-HI	PIGR	*:missense	1	1
DEASD_0334_001	C4BPB	*:missense	1	1
12093.p1	CR1L	*:missense	1	1
SSC06545	LAMB3	*:missense	1	1
11792.p1	SYT14	*:missense	1	1
AU037A	NEK2	*:missense	1	1
DEASD_0118_001	FLVCR1	*:missense	1	1
DEASD_0262_001	PTPN14	*:missense	1	1
09C87038	USH2A	*:missense	1	1
UK10K_SKUSE5080257	BPNT1	*:missense	1	1
DEASD_0296_001	MIA3	*:missense	1	1
ASDFI_1144	MIA3	*:missense	1	1
G01-GEA-84-HI	CAPN8	*:missense	1	1
CC996.201	LBR	*:missense	1	1
G01-GEA-162-HI	H3F3A	*:missense	1	1
UK10K_SKUSE5080268	CDC42BPA	*:missense	1	1
SSC06810	ZNF678	*:missense	1	1
SSC02395	OBSCN	*:missense	1	1
SSC05931	NUP133	*:missense	1	1
11990.p1	MTR	*:missense	1	1
13958.p1	RYR2	*:missense	1	1
DEASD_0050_001	CHRM3	*:missense	1	1
DEASD_0121_001	CHML	*:missense	1	1
ASDFI_1572	ADSS	*:nonsense	1	1
35953	NLRP3	*:missense	1	1
6263	OR11L1	*:missense	1	1
SSC09641	OR2T1	*:missense	1	1
68632	OR2T10	*:nonsense	1	1
AU13203	PGBD2	*:missense	1	1
UK10K_SKUSE5080232	SH3YL1	*:missense	1	1
SSC06985	PXDN	*:missense	1	1
DEASD_0057_001	MYT1L	*:missense	1	1
09C84797	ASAP2	*:missense	1	1
13311.p1	CPSF3	*:missense	1	1
AU246A	NOL10	*:missense	1	1
4896	PDIA6	*:missense	1	1
68544	SMC6	*:missense	1	1
1483JS0022	APOB	*:missense	1	1
12037.p1	UBXN2A	*:missense	1	1
SSC03134	ITSN2	*:missense	1	1
SSC05163	NCOA1	*:missense	1	1
DEASD_0369_004	ADCY3	*:missense	1	1
DEASD_0193_001	ADCY3	*:missense	1	1
SSC06157	DNMT3A	*:missense	1	1
DEASD_0016_001	KIF3C	*:missense	1	1
70381	HADHA	*:missense	1	1
13966.p1	EPT1	*:missense	1	1
NDAR_INVFF921HTH_wes1	C2orf70	*:missense	1	1
SSC05396	EMILIN1	*:missense	1	1
SSC07542	CAD	*:missense	1	1
SSC08056	C2orf71	*:missense	1	1
SSC08980	MEMO1	*:nonsense	1	1
36974	NLRC4	*:missense	1	1
10C116035	BIRC6	*:missense	1	1
DEASD_0255_001	BIRC6	*:nonsense	1	1
SSC06522	BIRC6	*:missense	1	1
10C116035	HEATR5B	*:nonsense	1	1
14085.p1	EIF2AK2	*:nonsense	1	1
G01-GEA-85-HI	GEMIN6	*:missense	1	1
NDAR_INVWJ720YXQ_wes1	DHX57	*:missense	1	1
G01-GEA-49-HI	PLEKHH2	*:missense	1	1
12793.p1	PPM1B	*:missense	1	1
G01-GEA-132-HI	SLC3A1	*:missense	1	1
08C79293	SIX2	*:nonsense	1	1
10C103541	SRBD1	*:missense	1	1
NDAR_INVEX697GZ6_wes1	MCFD2	*:missense	1	1
AU186A	MSH2	*:missense	1	1
SSC02723	FBXO11	*:missense	1	1
DEASD_0107_001	NRXN1	*:missense	1	1
SSC04927	NRXN1	*:nonsense	1	1
NDAR_INVCG000TG1_wes1	NRXN1	*:missense	1	1
SSC11341	ERLEC1	*:missense	1	1
SSC11394	PSME4	*:missense	1	1
12839.p1	PSME4	*:missense	1	1
13882.p1	SPTBN1	*:nonsense	1	1
AU166A	PAPOLG	*:missense	1	1
12052	XPO1	*:missense	1	1
11368.p1	CCT4	*:missense	1	1
SSC00098	CCT4	*:missense	1	1
09C84554	VPS54	*:missense	1	1
78763	PELI1	*:missense	1	1
09C99529	SPRED2	*:nonsense	1	1
10C101202	ANTXR1	*:missense	1	1
SSC09855	GMCL1	*:missense	1	1
SSC05321	C2orf42	*:missense	1	1
SSC03349	C2orf42	*:missense	1	1
NDAR_INVPC670BF4_wes1	PCYOX1	*:missense	1	1
10C102294	ZNF638	*:missense	1	1
ASDFI_1061	DYSF	*:missense	1	1
10C107334	CYP26B1	*:missense	1	1
AC04-0014-01	ALMS1	*:missense	1	1
11C119814	DUSP11	*:missense	1	1
09C81170	SLC4A5	*:missense	1	1
NDAR_INVEX320NGB_wes1	MOGS	*:missense	1	1
08C79295	KDM3A	*:nonsense	1	1
68760	SMYD1	*:missense	1	1
DEASD_0008_001	SNRNP200	*:missense	1	1
G01-GEA-88-HI	KANSL3	*:missense	1	1
SSC02077	SEMA4C	*:missense	1	1
09C82222	ZAP70	*:missense	1	1
AU180A	CNGA3	*:missense	1	1
AU128A	INPP4A	*:missense	1	1
11042.p1	KIAA1211L	*:missense	1	1
SSC03560	RFX8	*:missense	1	1
DEASD_0170_001	IL1RL1	*:missense	1	1
SSC07699	RANBP2	*:missense	1	1
AC677.201	SEPT10	*:missense	1	1
G01-GEA-193-HI	MERTK	*:missense	1	1
10605	MERTK	*:nonsense	1	1
14328.p1	PSD4	*:missense	1	1
DEASD_0023_001	PSD4	*:missense	1	1
UK10K_SKUSE5080232	CLASP1	*:missense	1	1
14239.p1	CLASP1	*:missense	1	1
SSC03203	CLASP1	*:missense	1	1
4899	MYO7B	*:missense	1	1
78714	MYO7B	*:missense	1	1
6263	UGGT1	*:missense	1	1
AU027A	SMPD4	*:missense	1	1
SSC10777	ARHGEF4	*:missense	1	1
36814	FAM168B	*:nonsense	1	1
68576	ZRANB3	*:missense	1	1
NP140	MCM6	*:missense	1	1
13027.p1	ORC4	*:missense	1	1
G01-GEA-102-HI	MBD5	*:nonsense	1	1
SSC06883	NEB	*:missense	1	1
NDAR_INVNT563VL9_wes1	PRPF40A	*:nonsense	1	1
09C86693	TBR1	*:missense	1	1
11492.p1	FAP	*:missense	1	1
DEASD_0254_001	KCNH7	*:missense	1	1
12271.p1	SCN3A	*:missense	1	1
36783	SCN2A	*:missense	1	1
5006_202	SCN2A	*:nonsense	1	1
SSC11033	SCN2A	*:missense	1	1
SSC03177	SCN2A	*:nonsense	1	1
SSC00344	SCN2A	*:nonsense	1	1
SSC08396	SCN2A	*:missense	1	1
DEASD_0262_001	SCN2A	*:nonsense	1	1
09C81176	GALNT3	*:missense	1	1
SSC04635	SCN1A	*:missense	1	1
08C79339	SCN7A	*:nonsense	1	1
DEASD_0287_001	XIRP2	*:missense	1	1
SSC03560	CERS6	*:missense	1	1
13777.p1	G6PC2	*:missense	1	1
SSC08168	LRP2	*:missense	1	1
1483JS0017	LRP2	*:missense	1	1
SSC06968	LRP2	*:nonsense	1	1
SSC06166	GORASP2	*:missense	1	1
09C83748	TLK1	*:missense	1	1
SSC09204	RAPGEF4	*:missense	1	1
AU201A	RAPGEF4	*:nonsense	1	1
SSC09696	MLTK	*:missense	1	1
36791	SP3	*:missense	1	1
NDAR_INVPA848HA2_wes1	ATF2	*:missense	1	1
68695	TTN	*:missense	1	1
NDAR_INVHK486VP1_wes1	TTN	*:missense	1	1
SSC06404	TTN	*:missense	1	1
14313.p1	TTN	*:missense	1	1
70540	TTN	*:missense	1	1
NDAR_INVXB589YLR_wes1	TTN	*:nonsense	1	1
NDAR_INVVJ310ZZ1_wes1	TTN	*:missense	1	1
DEASD_0097_001	TTN	*:missense	1	1
AU142A	TTN	*:missense	1	1
SSC10846	TTN	*:missense	1	1
SSC06366	NCKAP1	*:nonsense	1	1
AC01-0061-01	ZNF804A	*:missense	1	1
11859.p1	ZNF804A	*:missense	1	1
14198.p1	ITGAV	*:missense	1	1
SSC10390	ZSWIM2	*:missense	1	1
AU085A	COL5A2	*:missense	1	1
DEASD_0334_001	WDR75	*:missense	1	1
12227.p1	PMS1	*:missense	1	1
DEASD_0020_001	DNAH7	*:missense	1	1
SSC08767	DNAH7	*:missense	1	1
SSC03717	HECW2	*:missense	1	1
SSC10812	SF3B1	*:missense	1	1
NDAR_INVDZ305CH0_wes1	SF3B1	*:missense	1	1
10C104458	PHOCN	*:missense	1	1
DEASD_0250_001	ALS2	*:missense	1	1
SSC02327	ALS2	*:missense	1	1
NDAR_INVNG917BJH_wes1	ICA1L	*:missense	1	1
SSC09687	PARD3B	*:nonsense	1	1
ASDFI_1528	ZDBF2	*:missense	1	1
09C85235	ZDBF2	*:missense	1	1
DEASD_0169_001	PIKFYVE	*:missense	1	1
SSC10614	UNC80	*:missense	1	1
NDAR_INVUH366DLU_wes1	CPS1	*:missense	1	1
AU133A	ABCA12	*:missense	1	1
SSC02989	FN1	*:missense	1	1
09C98474	FN1	*:missense	1	1
09C80386	VIL1	*:missense	1	1
1424JS0003	PLCD4	*:missense	1	1
13910.p1	RNF25	*:missense	1	1
SSC10287	STK36	*:missense	1	1
DEASD_0265_001	CRYBA2	*:missense	1	1
68703	FAM134A	*:missense	1	1
14342.p1	SPEG	*:missense	1	1
5412	CUL3	*:nonsense	1	1
10C107588	IRS1	*:missense	1	1
13290.p1	TRIP12	*:missense	1	1
12035.p1	TRIP12	*:missense	1	1
NP170	TRIP12	*:missense	1	1
SSC06111	TRIP12	*:nonsense	1	1
SSC10053	SP110	*:missense	1	1
NDAR_INVFT531WG7_wes1	SP110	*:missense	1	1
36806	GIGYF2	*:nonsense	1	1
ASDFI_1650	GIGYF2	*:missense	1	1
37087	UGT1A1	*:nonsense	1	1
SSC02254	AGAP1	*:missense	1	1
09C87038	ASB1	*:missense	1	1
NDAR_INVPZ331NAM_wes1	OR6B3	*:missense	1	1
14456.p1	RNPEPL1	*:missense	1	1
SSC09403	MTERFD2	*:missense	1	1
G01-GEA-182-HI	PASK	*:missense	1	1
G01-GEA-182-HI	FARP2	*:missense	1	1
G01-GEA-125-HI	CNTN4	*:missense	1	1
SSC02938	GRM7	*:missense	1	1
NDAR_INVAR462JT4_wes1	SETD5	*:nonsense	1	1
SSC00075	BRPF1	*:missense	1	1
DEASD_0382_001	ARPC4-TTLL3	*:missense	1	1
DEASD_0086_001	TTLL3	*:missense	1	1
G01-GEA-129-HI	CRELD1	*:missense	1	1
NDAR_INVDU502HMU_wes1	TMEM111	*:missense	1	1
DEASD_0149_001	TATDN2	*:missense	1	1
6300	TATDN2	*:missense	1	1
SSC09465	SLC6A1	*:missense	1	1
13734.p1	SLC6A1	*:missense	1	1
NDAR_INVUD365NYJ_wes1	SLC6A1	*:missense	1	1
SSC10931	SLC6A1	*:missense	1	1
14028.p1	CAND2	*:missense	1	1
SSC05882	NUP210	*:missense	1	1
G01-GEA-189-HI	MRPS25	*:missense	1	1
AU113A	ZFYVE20	*:missense	1	1
70425	KCNH8	*:missense	1	1
13997.p1	NEK10	*:missense	1	1
SSC07586	ZNF860	*:missense	1	1
DEASD_0076_001	CLASP2	*:missense	1	1
09C87513	MLH1	*:missense	1	1
SSC04693	GOLGA4	*:missense	1	1
AU070A	DLEC1	*:missense	1	1
12137.p1	SCN11A	*:missense	1	1
SSC04895	SCN11A	*:missense	1	1
SSC06038	TTC21A	*:missense	1	1
AC02-1196-01	MYRIP	*:missense	1	1
NDAR_INVBX440FDB_wes1	RPL14	*:missense	1	1
SSC04950	CTNNB1	*:nonsense	1	1
14474.p1	TRAK1	*:missense	1	1
SSC05973	ZNF445	*:missense	1	1
DEASD_0014_001	TMEM42	*:missense	1	1
SSC00403	NBEAL2	*:missense	1	1
37403	SETD2	*:missense	1	1
10C104773	SMARCC1	*:missense	1	1
4890	MAP4	*:missense	1	1
SSC05224	PLXNB1	*:missense	1	1
SSC05224	PLXNB1	*:missense	1	1
SSC06501	CELSR3	*:missense	1	1
SSC06932	LAMB2	*:missense	1	1
12418.p1	DAG1	*:missense	1	1
NDAR_INVHU703KPJ_wes1	GMPPB	*:missense	1	1
4905	MST1R	*:missense	1	1
UK10K_SKUSE5080184	SEMA3F	*:missense	1	1
SSC07901	LSMEM2	*:missense	1	1
SSC09054	TUSC2	*:missense	1	1
4897	CISH	*:missense	1	1
DEASD_0020_001	RAD54L2	*:missense	1	1
09C89133	DNAH1	*:missense	1	1
NDAR_INVNT563VL9_wes1	BAP1	*:missense	1	1
09C98481	NISCH	*:missense	1	1
13665.p1	STAB1	*:missense	1	1
DEASD_0292_001	NT5DC2	*:missense	1	1
70372	ITIH3	*:missense	1	1
SSC07798	CACNA1D	*:missense	1	1
09C83080	CACNA1D	*:missense	1	1
5929	CACNA1D	*:missense	1	1
SSC08101	CACNA2D3	*:nonsense	1	1
12552.p1	ARHGEF3	*:missense	1	1
SSC08463	ASB14	*:missense	1	1
G01-GEA-30-HI	SLMAP	*:missense	1	1
AU109A	FLNB	*:missense	1	1
SSC08549	KCTD6	*:missense	1	1
11074.p1	FEZF2	*:missense	1	1
SSC09449	SUCLG2	*:nonsense	1	1
SSC11115	TMF1	*:missense	1	1
G01-GEA-36-HI	FOXP1	*:missense	1	1
SSC00370	FOXP1	*:nonsense	1	1
SSC08292	PROS1	*:missense	1	1
SSC06608	TBC1D23	*:nonsense	1	1
SSC04703	DZIP3	*:missense	1	1
10C104431	KIAA2018	*:nonsense	1	1
11413.p1	ATP6V1A	*:missense	1	1
36791	QTRTD1	*:missense	1	1
DEASD_0101_001	GSK3B	*:missense	1	1
5311	POLQ	*:missense	1	1
SSC06885	POLQ	*:missense	1	1
G01-GEA-130-HI	SLC15A2	*:missense	1	1
SSC07492	CSTA	*:missense	1	1
10C101853	KPNA1	*:missense	1	1
NP112	SEMA5B	*:missense	1	1
4900	ADCY5	*:missense	1	1
SSC05372	ADCY5	*:missense	1	1
G01-GEA-161-HI	MUC13	*:missense	1	1
DEASD_0059_001	HEG1	*:missense	1	1
35977	ALDH1L1	*:missense	1	1
NDAR_INVNE346GDX_wes1	CCDC37	*:missense	1	1
AC02-1238-04	PLXNA1	*:missense	1	1
DEASD_0020_001	PLXNA1	*:missense	1	1
5337	RUVBL1	*:missense	1	1
SSC07461	ISY1-RAB43	*:missense	1	1
13045.p1	RAB43	*:missense	1	1
11999.p1	MBD4	*:missense	1	1
11685.p1	COL6A6	*:nonsense	1	1
AU188A	DNAJC13	*:missense	1	1
36759	DNAJC13	*:missense	1	1
SSC05396	EPHB1	*:missense	1	1
6242	DBR1	*:missense	1	1
11954.p1	PRR23A	*:missense	1	1
SSC08243	NMNAT3	*:missense	1	1
AU163A	ZBTB38	*:missense	1	1
12479.p1	ZBTB38	*:missense	1	1
SSC03717	PLOD2	*:missense	1	1
NDAR_INVLM632LGD_wes1	CPA3	*:missense	1	1
SSC06966	MBNL1	*:missense	1	1
08C78752	MBNL1	*:missense	1	1
AU113A	PLCH1	*:missense	1	1
DEASD_0420_001	NMD3	*:missense	1	1
SSC07880	BCHE	*:missense	1	1
09C86141	MECOM	*:missense	1	1
08C78450	MECOM	*:missense	1	1
6581	ACTRT3	*:missense	1	1
SSC09383	MYNN	*:missense	1	1
SSC07370	SAMD7	*:missense	1	1
G01-GEA-10-HI	PHC3	*:missense	1	1
11030.p1	TNIK	*:missense	1	1
5921	NLGN1	*:missense	1	1
DEASD_0057_001	GNB4	*:missense	1	1
SSC06970	PEX5L	*:missense	1	1
DEASD_0316_001	TTC14	*:missense	1	1
SSC00057	ATP11B	*:missense	1	1
70276	LAMP3	*:missense	1	1
AY081A	MCF2L2	*:missense	1	1
ASDFI_786	KLHL6	*:missense	1	1
11793.p1	ABCC5	*:missense	1	1
AU149A	ABCC5	*:missense	1	1
ASDFI_1432	EIF2B5	*:missense	1	1
SSC10837	AP2M1	*:nonsense	1	1
5927	EIF4G1	*:missense	1	1
DEASD_0215_001	VPS8	*:missense	1	1
SSC05945	TMEM41A	*:missense	1	1
SSC09521	KNG1	*:missense	1	1
11199.p1	MASP1	*:missense	1	1
AU144A	RTP2	*:missense	1	1
SSC06202	TM4SF19	*:nonsense	1	1
SSC04588	SLC26A1	*:missense	1	1
09C82675	SPON2	*:missense	1	1
SSC10855	LETM1	*:missense	1	1
SSC03679	GRK4	*:missense	1	1
DEASD_0098_001	RGS12	*:missense	1	1
SSC09929	LRPAP1	*:missense	1	1
SSC07302	EVC2	*:missense	1	1
SSC06116	KIAA0232	*:nonsense	1	1
12828.p1	SH3TC1	*:missense	1	1
SSC05666	CPZ	*:missense	1	1
11110.p1	SLC2A9	*:missense	1	1
SSC11758	BOD1L1	*:missense	1	1
SSC04771	FAM200B	*:nonsense	1	1
68744	FAM184B	*:missense	1	1
AC640.101	PACRGL	*:missense	1	1
NDAR_INVCH293VTH_wes1	DHX15	*:missense	1	1
36911	PCDH7	*:missense	1	1
SSC00901	DTHD1	*:missense	1	1
SSC06266	C4orf19	*:missense	1	1
AC05-0021-01	N4BP2	*:missense	1	1
SSC00624	NSUN7	*:missense	1	1
DEASD_0087_001	ATP8A1	*:missense	1	1
SSC04351	GABRG1	*:missense	1	1
SSC09521	OCIAD1	*:missense	1	1
11050.p1	USP46	*:missense	1	1
DEASD_0281_001	LNX1	*:missense	1	1
SSC10956	LNX1	*:missense	1	1
AU01204	CEP135	*:missense	1	1
13514.p1	CEP135	*:missense	1	1
SSC07467	TMPRSS11D	*:missense	1	1
1255JS0005	UGT2B10	*:missense	1	1
80001101765	ENAM	*:missense	1	1
DEASD_0110_001	RUFY3	*:missense	1	1
DEASD_0043_002	RUFY3	*:missense	1	1
SSC06345	SLC4A4	*:missense	1	1
SSC00625	NPFFR2	*:missense	1	1
DEASD_0332_001	ANKRD17	*:missense	1	1
DEASD_0108_001	CCNI	*:missense	1	1
SSC03297	BMP3	*:missense	1	1
11041.p1	HNRNPD	*:nonsense	1	1
SSC02600	HELQ	*:missense	1	1
AU070A	WDFY3	*:missense	1	1
12044.p1	WDFY3	*:nonsense	1	1
SSC06712	WDFY3	*:nonsense	1	1
68584	PTPN13	*:nonsense	1	1
CC967.201	DSPP	*:missense	1	1
11387.p1	ABCG2	*:missense	1	1
DEASD_0029_001	HERC6	*:missense	1	1
10C102633A	GPRIN3	*:missense	1	1
NDAR_INVCX994GUN_wes1	FAM190A	*:nonsense	1	1
NDAR_INVDA176HXG_wes1	GRID2	*:missense	1	1
44983	MANBA	*:missense	1	1
35849	TET2	*:missense	1	1
DEASD_0067_001	LEF1	*:missense	1	1
UK10K_SKUSE5080174	ANK2	*:missense	1	1
14256.p1	ANK2	*:nonsense	1	1
DEASD_0140_001	ANK2	*:nonsense	1	1
SSC11111	ANK2	*:missense	1	1
SSC03263	NDST4	*:nonsense	1	1
09C95782	METTL14	*:missense	1	1
UK10K_SKUSE5080214	NDNF	*:missense	1	1
DEASD_0042_001	KIAA1109	*:missense	1	1
14568.p1	FGF2	*:missense	1	1
NDAR_INVLM271EAT_wes1	NUDT6	*:nonsense	1	1
37330	SPATA5	*:missense	1	1
ASDFI_986	FAT4	*:missense	1	1
DEASD_0112_001	NAA15	*:nonsense	1	1
AC02-1155-01	NAA15	*:missense	1	1
08C77997	SMARCA5	*:missense	1	1
11074.p1	FREM3	*:nonsense	1	1
SSC08154	NR3C2	*:nonsense	1	1
08C78919	SH3D19	*:nonsense	1	1
10802	KIAA0922	*:missense	1	1
14523.p1	GUCY1A3	*:missense	1	1
NDAR_INVGX470RYF_wes1	ACCN5	*:missense	1	1
08C78114	GRIA2	*:nonsense	1	1
G01-GEA-54-HI	GRIA2	*:missense	1	1
10C102268	RAPGEF2	*:missense	1	1
DEASD_0270_001	CLCN3	*:missense	1	1
13119.p1	C4orf27	*:missense	1	1
70233	TENM3	*:missense	1	1
13927.p1	TRAPPC11	*:missense	1	1
SSC07671	STOX2	*:missense	1	1
09C98909	FAT1	*:missense	1	1
1360JS0006	FAT1	*:missense	1	1
35842	FAT1	*:missense	1	1
SSC08246	SDHA	*:missense	1	1
DEASD_0278_001	TERT	*:missense	1	1
09C91248A	SLC6A3	*:missense	1	1
NDAR_INVEB022VLQ_wes1	KIAA0947	*:missense	1	1
AU185A	FASTKD3	*:missense	1	1
35953	TRIO	*:missense	1	1
SSC08153	TRIO	*:missense	1	1
10C116708	TRIO	*:missense	1	1
ASDFI_982	PRDM9	*:missense	1	1
SSC10584	PDZD2	*:missense	1	1
NDAR_INVXF145RFL_wes1	RANBP3L	*:missense	1	1
10C102470	DAB2	*:missense	1	1
SSC10695	PTGER4	*:missense	1	1
36919	DHX29	*:nonsense	1	1
SSC04534	GPBP1	*:missense	1	1
08C79054	TRIM23	*:missense	1	1
14304.p1	ERBB2IP	*:missense	1	1
11387.p1	CCNB1	*:missense	1	1
SSC03325	TAF9	*:missense	1	1
SSC08002	GTF2H2C	*:missense	1	1
78731	MCCC2	*:missense	1	1
09C81948	MAP1B	*:missense	1	1
SSC06883	ZNF366	*:missense	1	1
G01-GEA-92-HI	ZNF366	*:nonsense	1	1
DEASD_0202_001	GFM2	*:missense	1	1
DEASD_0027_001	COL4A3BP	*:missense	1	1
SSC12779	COL4A3BP	*:missense	1	1
DEASD_0184_001	AGGF1	*:missense	1	1
78747	PAPD4	*:missense	1	1
NDAR_INVEB022VLQ_wes1	EDIL3	*:missense	1	1
10C112390	MEF2C	*:missense	1	1
SSC02682	GPR98	*:missense	1	1
SSC06014	GPR98	*:missense	1	1
NDAR_INVKR166GJL_wes1	NR2F1	*:missense	1	1
11C119814	FAM81B	*:missense	1	1
SSC07986	ARSK	*:missense	1	1
SSC05971	PPIP5K2	*:missense	1	1
SSC09785	STARD4	*:missense	1	1
5434	YTHDC2	*:missense	1	1
DEASD_0178_001	YTHDC2	*:missense	1	1
NP084	TMED7-TICAM2	*:missense	1	1
ASDFI_1513	TICAM2	*:missense	1	1
09C85181	SNCAIP	*:missense	1	1
DEASD_0237_002	GRAMD3	*:nonsense	1	1
09C79907	P4HA2	*:missense	1	1
SSC07028	P4HA2	*:missense	1	1
SSC11148	P4HA2	*:missense	1	1
SSC05051	HSPA4	*:missense	1	1
SSC05162	PITX1	*:missense	1	1
AU175A	LRRTM2	*:nonsense	1	1
09C88800	CXXC5	*:missense	1	1
SSC01947	ANKHD1	*:missense	1	1
DEASD_0160_001	PCDHA5	*:missense	1	1
SSC10448	PCDHA11	*:missense	1	1
NDAR_INVVV360YH4_wes1	PCDHA13	*:missense	1	1
5011	PCDHB4	*:missense	1	1
SSC01947	PCDHB16	*:missense	1	1
10C102529	PCDHB16	*:missense	1	1
2L049	PCDHGB4	*:missense	1	1
G01-GEA-34-HI	PCDHGA8	*:missense	1	1
NDAR_INVJG302HJQ_wes1	DIAPH1	*:missense	1	1
13023.p1	PCDH1	*:missense	1	1
SSC04312	GNPDA1	*:missense	1	1
UK10K_SKUSE5080221	PLAC8L1	*:missense	1	1
SSC07063	RBM27	*:missense	1	1
SSC06985	AFAP1L1	*:missense	1	1
SSC06297	HMGXB3	*:missense	1	1
DEASD_0164_001	SLC6A7	*:missense	1	1
37038	CAMK2A	*:missense	1	1
09C82495	TCOF1	*:missense	1	1
12600.p1	FAT2	*:missense	1	1
DEASD_0029_001	GRIA1	*:missense	1	1
AU097A	ITK	*:missense	1	1
09C98493	PWWP2A	*:missense	1	1
14008.p1	C5orf54	*:missense	1	1
NDAR_INVMU519WFL_wes1	ATP10B	*:missense	1	1
13697.p1	GABRB2	*:missense	1	1
14046.p1	GABRA1	*:missense	1	1
AU201A	GABRG2	*:missense	1	1
UK10K_SKUSE5080170	FBXW11	*:missense	1	1
SSC04693	HRH2	*:missense	1	1
SSC04465	HIGD2A	*:missense	1	1
SSC10830	FAF2	*:missense	1	1
70282	UIMC1	*:missense	1	1
NDAR_INVJP219FCV_wes1	NSD1	*:missense	1	1
09C79861	SLC34A1	*:missense	1	1
11768.p1	COL23A1	*:missense	1	1
SSC03622	ZNF454	*:missense	1	1
NDAR_INVLH429WK1_wes1	RUFY1	*:missense	1	1
SSC08001	C5orf60	*:missense	1	1
AU107A	MGAT4B	*:missense	1	1
SSC09205	MGAT4B	*:missense	1	1
AU238A	EXOC2	*:missense	1	1
5322	PSMG4	*:missense	1	1
DEASD_0405_001	SLC22A23	*:missense	1	1
SSC08405	TXNDC5	*:missense	1	1
11726.p1	PAK1IP1	*:nonsense	1	1
37339	GCM2	*:missense	1	1
ASP023	RANBP9	*:missense	1	1
DEASD_0306_001	GPLD1	*:missense	1	1
NDAR_INVFH632MUM_wes1	ALDH5A1	*:missense	1	1
SSC02441	SLC17A1	*:missense	1	1
SSC07099	SLC17A3	*:missense	1	1
12690.p1	HIST1H2AE	*:missense	1	1
68648	HIST1H3G	*:missense	1	1
11132.p1	BTN1A1	*:nonsense	1	1
SSC09344	HIST1H2BJ	*:missense	1	1
CC589.202	ZKSCAN4	*:missense	1	1
G01-GEA-73-HI	GABBR1	*:nonsense	1	1
09C80386	HLA-E	*:missense	1	1
DEASD_0235_001	ABCF1	*:missense	1	1
10C105876	MDC1	*:missense	1	1
SSC09589	CCHCR1	*:missense	1	1
09C82619	MSH5	*:missense	1	1
UK10K_SKUSE5208512	VARS	*:missense	1	1
NDAR_INVYH284TCH_wes1	VARS	*:missense	1	1
SSC07716	STK19	*:missense	1	1
SSC00116	HLA-DQB2	*:nonsense	1	1
AU138A	SYNGAP1	*:missense	1	1
12804.p1	SYNGAP1	*:missense	1	1
NDAR_INVDU502HMU_wes1	SYNGAP1	*:nonsense	1	1
AU087A	SYNGAP1	*:nonsense	1	1
14299.p1	ITPR3	*:missense	1	1
ASDFI_1501	UHRF1BP1	*:missense	1	1
AU194A	ZNF76	*:missense	1	1
SSC05058	BRPF3	*:missense	1	1
10255	PI16	*:missense	1	1
14458.p1	TBC1D22B	*:missense	1	1
G01-GEA-62-HI	MDGA1	*:missense	1	1
G01-GEA-41-HI	MDGA1	*:missense	1	1
SSC11658	BTBD9	*:nonsense	1	1
NP084	MOCS1	*:missense	1	1
AU102A	NFYA	*:missense	1	1
AC01-0037-01	UBR2	*:missense	1	1
NDAR_INVGB688DA1_wes1	UBR2	*:missense	1	1
SSC08042	GLTSCR1L	*:missense	1	1
SSC02462	PPP2R5D	*:missense	1	1
SSC12823	CUL7	*:missense	1	1
11888.p1	CUL7	*:missense	1	1
68551	PTK7	*:nonsense	1	1
11726.p1	PTK7	*:missense	1	1
SSC01947	CUL9	*:missense	1	1
AC02-1141-01	CUL9	*:missense	1	1
AC02-1184-01	ZNF318	*:missense	1	1
NDAR_INVCM984NJE_wes1	POLR1C	*:missense	1	1
09C84013	XPO5	*:missense	1	1
10C114953	SUPT3H	*:missense	1	1
SSC00370	ANKRD66	*:missense	1	1
SSC05828	PKHD1	*:missense	1	1
SSC03417	PKHD1	*:missense	1	1
09C90833	ZNF451	*:missense	1	1
14054.p1	PHIP	*:missense	1	1
SSC07229	LCA5	*:missense	1	1
DEASD_0050_001	TTK	*:nonsense	1	1
09C82110	TPBG	*:missense	1	1
AU122A	ME1	*:missense	1	1
SSC02163	MDN1	*:missense	1	1
37054	CASP8AP2	*:nonsense	1	1
6242	GJA10	*:missense	1	1
G01-GEA-30-HI	COQ3	*:missense	1	1
SSC06546	PNISR	*:missense	1	1
37339	USP45	*:missense	1	1
12260.p1	USP45	*:nonsense	1	1
AC04-1001-01	BEND3	*:missense	1	1
SSC11758	PDSS2	*:missense	1	1
AU164A	ARMC2	*:nonsense	1	1
UK10K_SKUSE5080166	SESN1	*:missense	1	1
SSC03297	SLC16A10	*:missense	1	1
GAU0034C	REV3L	*:missense	1	1
SSC09344	LAMA4	*:missense	1	1
G01-GEA-27-HI	RFPL4B	*:missense	1	1
SSC08217	GOPC	*:nonsense	1	1
13817.p1	SOGA3	*:missense	1	1
G01-GEA-60-HI	TAAR5	*:missense	1	1
SSC02938	MYB	*:missense	1	1
70236	AHI1	*:missense	1	1
14090.p1	IL20RA	*:missense	1	1
09C87513	PERP	*:missense	1	1
12991.p1	NHSL1	*:missense	1	1
36065	SHPRH	*:missense	1	1
AU004A	PLEKHG1	*:missense	1	1
SSC11661	SYNE1	*:missense	1	1
AU218A	SYNE1	*:missense	1	1
DEASD_0304_001	CNKSR3	*:missense	1	1
AU144A	ARID1B	*:nonsense	1	1
NDAR_INVPC670BF4_wes1	ARID1B	*:nonsense	1	1
DEASD_0171_001	ARID1B	*:missense	1	1
G01-GEA-53-HI	ARID1B	*:missense	1	1
AC843.202	PLG	*:missense	1	1
14266.p1	TCP10L2	*:missense	1	1
NF073	KIF25	*:missense	1	1
AU104A	WDR27	*:nonsense	1	1
AU013A	C6orf70	*:missense	1	1
10C117939	FAM120B	*:missense	1	1
14229.p1	PRKAR1B	*:missense	1	1
09C85432	PRKAR1B	*:nonsense	1	1
1501JS0014	MAD1L1	*:nonsense	1	1
70236	EIF3B	*:missense	1	1
09C83343A	IQCE	*:missense	1	1
SSC02395	SDK1	*:missense	1	1
CC963.202	WIPI2	*:missense	1	1
DEASD_0033_001	ACTB	*:missense	1	1
AC02-1197-01	RNF216	*:missense	1	1
DEASD_0105_001	DAGLB	*:missense	1	1
SSC10084	ZNF853	*:nonsense	1	1
SSC11602	GLCCI1	*:missense	1	1
SSC07029	ICA1	*:missense	1	1
SSC06614	THSD7A	*:nonsense	1	1
DEASD_0179_001	ETV1	*:missense	1	1
DEASD_0045_001	SNX13	*:missense	1	1
SSC06722	HDAC9	*:missense	1	1
AU12104	MACC1	*:missense	1	1
12828.p1	MACC1	*:missense	1	1
SSC08566	DNAH11	*:missense	1	1
11047.p1	CCDC126	*:missense	1	1
SSC07699	STK31	*:missense	1	1
5919	PLEKHA8	*:missense	1	1
SSC04979	PLEKHA8	*:missense	1	1
DEASD_0415_001	NT5C3	*:missense	1	1
G01-GEA-135-HI	DPY19L1	*:missense	1	1
14308.p1	CDK13	*:missense	1	1
NDAR_INVMT684YC0_wes1	GLI3	*:missense	1	1
09C99309	OGDH	*:missense	1	1
5900	H2AFV	*:missense	1	1
DEASD_0292_001	MYO1G	*:missense	1	1
NP029	PKD1L1	*:missense	1	1
SSC07524	ABCA13	*:missense	1	1
SSC06174	GRB10	*:missense	1	1
14028.p1	COBL	*:missense	1	1
G01-GEA-25-HI	VSTM2A	*:missense	1	1
11042.p1	EGFR	*:missense	1	1
5337	VKORC1L1	*:missense	1	1
37387	ASL	*:missense	1	1
SSC06092	WBSCR17	*:missense	1	1
09C97170	BAZ1B	*:missense	1	1
37047	LIMK1	*:missense	1	1
SSC10599	CLIP2	*:missense	1	1
AU027A	YWHAG	*:missense	1	1
NDAR_INVZW891AN2_wes1	PION	*:missense	1	1
5020	GSAP	*:missense	1	1
SSC11348	GNAI1	*:missense	1	1
DEASD_0420_001	GNAI1	*:missense	1	1
08C78511	HGF	*:nonsense	1	1
13769.p1	CACNA2D1	*:missense	1	1
14394.p1	ZNF804B	*:missense	1	1
SSC01991	AKAP9	*:missense	1	1
10802	RBM48	*:nonsense	1	1
NDAR_INVLM271EAT_wes1	C7orf64	*:missense	1	1
YP016	COL1A2	*:missense	1	1
DEASD_0382_001	ASB4	*:nonsense	1	1
AU138A	LMTK2	*:missense	1	1
SSC03637	LMTK2	*:missense	1	1
SSC03986	TRRAP	*:missense	1	1
12320.p1	TRRAP	*:missense	1	1
SSC11926	TRRAP	*:missense	1	1
DEASD_0382_001	SMURF1	*:nonsense	1	1
DEASD_0107_001	CYP3A7	*:missense	1	1
AC04-0043-01	ZSCAN21	*:missense	1	1
SSC07048	MCM7	*:missense	1	1
10C102375	C7orf43	*:missense	1	1
11502.p1	LRCH4	*:missense	1	1
09C82110	GNB2	*:missense	1	1
13675.p1	ZAN	*:missense	1	1
36822	SLC12A9	*:missense	1	1
NDAR_INVTW658HK1_wes1	ACHE	*:missense	1	1
SSC09894	MUC17	*:missense	1	1
SSC05882	COL26A1	*:missense	1	1
09C83077	CUX1	*:missense	1	1
AU210A	RELN	*:missense	1	1
SSC06471	RELN	*:missense	1	1
1255JS0019	RELN	*:nonsense	1	1
SSC07766	LHFPL3	*:missense	1	1
09C81774	SRPK2	*:nonsense	1	1
13641.p1	PUS7	*:missense	1	1
SSC09614	LAMB1	*:missense	1	1
AU033A	LAMB4	*:missense	1	1
13289.p1	PPP1R3A	*:missense	1	1
11010	FOXP2	*:nonsense	1	1
ASP023	MET	*:missense	1	1
10C107945	ST7	*:missense	1	1
13971.p1	PTPRZ1	*:missense	1	1
12793.p1	AASS	*:missense	1	1
AU130A	ASB15	*:missense	1	1
SSC00010	SND1	*:missense	1	1
NDAR_INVHB056KJT_wes1	TNPO3	*:missense	1	1
68527	TNPO3	*:missense	1	1
37110	STRIP2	*:missense	1	1
SSC07419	KLHDC10	*:nonsense	1	1
ASDFI_1077	CPA1	*:missense	1	1
SSC05893	AKR1D1	*:missense	1	1
08C79054	LUC7L2	*:missense	1	1
DEASD_0164_001	BRAF	*:missense	1	1
13843.p1	AGK	*:missense	1	1
SSC09904	OR6V1	*:missense	1	1
AU176A	CASP2	*:missense	1	1
13279.p1	ZNF786	*:missense	1	1
DEASD_0212_001	ZNF777	*:missense	1	1
G01-GEA-10-HI	ACTR3C	*:missense	1	1
NDAR_INVEB022VLQ_wes1	REPIN1	*:nonsense	1	1
12740.p1	GIMAP8	*:missense	1	1
SSC04909	NOS3	*:missense	1	1
SSC07045	ATG9B	*:missense	1	1
DEASD_0386_001	ACCN3	*:missense	1	1
SSC05513	SLC4A2	*:missense	1	1
13119.p1	NUB1	*:missense	1	1
SSC08089	GALNTL5	*:missense	1	1
DEASD_0012_001	MLL3	*:missense	1	1
G01-GEA-122-HI	INSIG1	*:missense	1	1
DEASD_0081_001	RBM33	*:missense	1	1
5316	UBE3C	*:missense	1	1
SSC06297	UBE3C	*:missense	1	1
SSC02099	DLGAP2	*:missense	1	1
SSC07229	CSMD1	*:missense	1	1
SSC12117	CSMD1	*:missense	1	1
14165.p1	CSMD1	*:missense	1	1
SSC06969	MCPH1	*:missense	1	1
SSC11925	ANGPT2	*:missense	1	1
09C80979	AGPAT5	*:missense	1	1
UK10K_SKUSE5080248	ERI1	*:missense	1	1
SSC12726	RP1L1	*:missense	1	1
DEASD_0136_001	GATA4	*:missense	1	1
11604.p1	FDFT1	*:missense	1	1
SSC03444	DLC1	*:missense	1	1
ASDFI_1432	ZDHHC2	*:missense	1	1
SSC02441	PCM1	*:missense	1	1
DEASD_0305_001	EPB49	*:missense	1	1
1424JS0003	KIAA1967	*:missense	1	1
DEASD_0054_001	EGR3	*:missense	1	1
DEASD_0016_001	DOCK5	*:missense	1	1
AU188A	STMN4	*:nonsense	1	1
10C110253	PTK2B	*:missense	1	1
SSC04967	EPHX2	*:missense	1	1
G01-GEA-85-HI	SCARA3	*:missense	1	1
DEASD_0310_001	KIF13B	*:missense	1	1
SSC03351	KIF13B	*:missense	1	1
09C89011	TEX15	*:missense	1	1
AU151A	UNC5D	*:missense	1	1
SSC06189	ERLIN2	*:missense	1	1
SSC05827	ADAM18	*:missense	1	1
08C79295	ADAM2	*:missense	1	1
SSC12362	IKBKB	*:missense	1	1
68655	PRKDC	*:missense	1	1
SSC09735	PRKDC	*:missense	1	1
30079.2	MCM4	*:missense	1	1
NDAR_INVZW891AN2_wes1	SNTG1	*:missense	1	1
09C89530	SNTG1	*:missense	1	1
13867.p1	PXDNL	*:missense	1	1
NDAR_INVWJ774DL8_wes1	OPRK1	*:missense	1	1
SSC02583	RAB2A	*:nonsense	1	1
4916	CHD7	*:missense	1	1
AU083A	STAU2	*:missense	1	1
11250.p1	HEY1	*:missense	1	1
SSC09195	FABP4	*:missense	1	1
11495.p1	CA3	*:missense	1	1
SSC05997	DCAF4L2	*:missense	1	1
36886	DCAF4L2	*:missense	1	1
08C79227	MMP16	*:missense	1	1
13045.p1	SLC26A7	*:missense	1	1
DEASD_0346_001	NIPAL2	*:missense	1	1
DEASD_0427_001	PABPC1	*:missense	1	1
08C78789	UBR5	*:missense	1	1
SSC00124	UBR5	*:missense	1	1
SSC00193	ZFPM2	*:missense	1	1
DEASD_0250_001	OXR1	*:missense	1	1
68751	NUDCD1	*:missense	1	1
NDAR_INVJF959YMH_wes1	PKHD1L1	*:missense	1	1
SSC03715	EBAG9	*:nonsense	1	1
10C117563	EXT1	*:missense	1	1
SSC12036	DEPTOR	*:missense	1	1
80001101481	MTBP	*:missense	1	1
SSC08167	TBC1D31	*:missense	1	1
SSC04756	FAM91A1	*:nonsense	1	1
AC727.201	RNF139	*:missense	1	1
14196.p1	TRAPPC9	*:missense	1	1
SSC08014	BAI1	*:nonsense	1	1
37102	GLI4	*:missense	1	1
SSC10777	TOP1MT	*:missense	1	1
10C101745	SCRIB	*:missense	1	1
5005	OPLAH	*:missense	1	1
SSC05893	DGAT1	*:missense	1	1
SSC06654	FBXL6	*:missense	1	1
G01-GEA-136-HI	CPSF1	*:missense	1	1
NDAR_INVPZ331NAM_wes1	LRRC14	*:missense	1	1
DEASD_0212_001	ZNF250	*:missense	1	1
SSC00803	KANK1	*:missense	1	1
DEASD_0210_001	DMRT2	*:missense	1	1
13289.p1	MLANA	*:nonsense	1	1
G01-GEA-37-HI	GLDC	*:nonsense	1	1
36153	NFIB	*:nonsense	1	1
SSC05533	SNAPC3	*:missense	1	1
37418	CCDC171	*:nonsense	1	1
09C99529	DENND4C	*:missense	1	1
09C79864	ACER2	*:missense	1	1
ASDFI_1144	KIAA1797	*:missense	1	1
SSC04242	LRRC19	*:missense	1	1
31721	DDX58	*:missense	1	1
1424JS0003	TOPORS	*:missense	1	1
SSC08407	APTX	*:missense	1	1
10C111033	NOL6	*:nonsense	1	1
09C86256	UBAP2	*:missense	1	1
NDAR_INVEG601VP6_wes1	KIF24	*:missense	1	1
SSC06228	KIAA1161	*:missense	1	1
11188.p1	DNAJB5	*:missense	1	1
SSC05135	FAM214B	*:missense	1	1
DEASD_0089_001	RUSC2	*:missense	1	1
SSC00259	GBA2	*:missense	1	1
SSC04732	RNF38	*:nonsense	1	1
G01-GEA-14-HI	ZBTB5	*:missense	1	1
SSC00314	APBA1	*:missense	1	1
36854	PTAR1	*:missense	1	1
13431.p1	C9orf57	*:missense	1	1
AU005023	ZFAND5	*:nonsense	1	1
SSC11871	RORB	*:missense	1	1
12908.p1	TRPM6	*:missense	1	1
78755	TRPM6	*:missense	1	1
AC02-1240-01	PRUNE2	*:missense	1	1
13623.p1	VPS13A	*:missense	1	1
11199.p1	TLE4	*:missense	1	1
5006_202	TLE1	*:missense	1	1
37046	NTRK2	*:missense	1	1
CC996.201	IARS	*:missense	1	1
SSC04218	FGD3	*:missense	1	1
SSC09846	PHF2	*:nonsense	1	1
SSC06229	ERP44	*:missense	1	1
DEASD_0221_001	TEX10	*:missense	1	1
SSC06886	MSANTD3	*:missense	1	1
SSC09929	MURC	*:missense	1	1
SSC00085	ABCA1	*:missense	1	1
13842.p1	ZNF462	*:missense	1	1
SSC04323	KIAA1958	*:missense	1	1
36846	INIP	*:missense	1	1
SSC09758	AMBP	*:nonsense	1	1
14411.p1	COL27A1	*:missense	1	1
11002	AKNA	*:missense	1	1
AC02-1197-01	TLR4	*:missense	1	1
NP049	DAB2IP	*:missense	1	1
SSC08756	MRRF	*:missense	1	1
10C117696	CRB2	*:missense	1	1
36122	GAPVD1	*:missense	1	1
SSC09404	GAPVD1	*:missense	1	1
CC1002.203	GARNL3	*:missense	1	1
G01-GEA-150-HI	LRSAM1	*:missense	1	1
SSC06417	FAM129B	*:missense	1	1
G01-GEA-88-HI	STXBP1	*:missense	1	1
80001101481	STXBP1	*:missense	1	1
09C92671	STXBP1	*:missense	1	1
SSC08374	RP11-228B15.4	*:nonsense	1	1
SSC12057	SPTAN1	*:missense	1	1
SSC03444	NUP188	*:missense	1	1
09C85771	NUP188	*:missense	1	1
4890	PTGES	*:missense	1	1
13878.p1	PTGES	*:missense	1	1
SSC11872	ABL1	*:missense	1	1
11704.p1	LAMC3	*:missense	1	1
SSC10271	SETX	*:missense	1	1
SSC08881	SETX	*:missense	1	1
DEASD_0008_001	TTF1	*:missense	1	1
G01-GEA-45-HI	CACFD1	*:missense	1	1
SSC06842	PPP1R26	*:missense	1	1
36823	GPSM1	*:missense	1	1
SSC08665	NOTCH1	*:nonsense	1	1
SSC02051	LCN10	*:missense	1	1
SSC00190	KIAA1984	*:missense	1	1
SSC12824	TUBB4B	*:missense	1	1
SSC12704	PNPLA7	*:nonsense	1	1
SSC09929	WDR37	*:missense	1	1
09C83023	PFKP	*:missense	1	1
SSC02800	AKR1C2	*:missense	1	1
SSC02051	FBXO18	*:missense	1	1
SSC02409	FBXO18	*:nonsense	1	1
36790	PRPF18	*:missense	1	1
SSC05173	NMT2	*:missense	1	1
68751	ITGA8	*:missense	1	1
SSC06435	TRDMT1	*:missense	1	1
12941.p1	ARMC3	*:missense	1	1
NP020	MKX	*:missense	1	1
1255JS0030	SVIL	*:nonsense	1	1
AU238A	ZNF438	*:missense	1	1
5311	HNRNPF	*:missense	1	1
SSC09895	ARHGAP22	*:nonsense	1	1
31700	WDFY4	*:missense	1	1
09C83971	LRRC18	*:missense	1	1
09C83971	ERCC6	*:missense	1	1
AU050A	SLC16A9	*:missense	1	1
1339JS0017	JMJD1C	*:missense	1	1
SSC09695	RUFY2	*:missense	1	1
UK10K_SKUSE5080263	DNA2	*:missense	1	1
13289.p1	HKDC1	*:missense	1	1
09C80113	UNC5B	*:missense	1	1
DEASD_0439_001	CDH23	*:missense	1	1
NDAR_INVRL653EH1_wes1	NDST2	*:missense	1	1
5007	KCNMA1	*:missense	1	1
10C105879	KCNMA1	*:missense	1	1
13949.p1	CCSER2	*:missense	1	1
DEASD_0355_001	GLUD1	*:missense	1	1
AC02-1124-01	PAPSS2	*:missense	1	1
10C109936	ATAD1	*:missense	1	1
SSC09614	PTEN	*:missense	1	1
AU065A	PTEN	*:nonsense	1	1
6233	PTEN	*:missense	1	1
11984.p1	PDE6C	*:missense	1	1
NDAR_INVAY708XG8_wes1	HELLS	*:missense	1	1
35905	ALDH18A1	*:missense	1	1
09C89995	DNTT	*:missense	1	1
AC04-1008-01	RRP12	*:missense	1	1
AU133A	DNMBP	*:missense	1	1
AU163A	PKD2L1	*:missense	1	1
SSC05067	SEMA4G	*:missense	1	1
DEASD_0327_001	BTRC	*:nonsense	1	1
NDAR_INVFU720GFQ_wes1	HPS6	*:missense	1	1
SSC06545	PPRC1	*:missense	1	1
SSC06406	SUFU	*:nonsense	1	1
DEASD_0339_001	SH3PXD2A	*:missense	1	1
SSC11954	ADD3	*:missense	1	1
SSC02433	SMC3	*:missense	1	1
13069.p1	TCF7L2	*:nonsense	1	1
36886	NRAP	*:missense	1	1
SSC12398	TRUB1	*:missense	1	1
NDAR_INVFG079UCJ_wes1	HSPA12A	*:missense	1	1
35906	TIAL1	*:missense	1	1
AU149A	PLEKHA1	*:missense	1	1
SSC09028	C10orf137	*:missense	1	1
NDAR_INVNT563VL9_wes1	MMP21	*:missense	1	1
SSC02256	BCCIP	*:missense	1	1
5029	MKI67	*:missense	1	1
DEASD_0066_001	MKI67	*:missense	1	1
SSC08103	TCERG1L	*:missense	1	1
G01-GEA-31-HI	KNDC1	*:missense	1	1
DEASD_0383_001	TUBGCP2	*:missense	1	1
SSC08218	RIC8A	*:missense	1	1
SSC03717	ANO9	*:nonsense	1	1
SSC05826	PHRF1	*:missense	1	1
AU086A	DEAF1	*:missense	1	1
SSC08664	CD151	*:missense	1	1
DEASD_0330_001	MUC6	*:missense	1	1
SSC04242	MUC6	*:missense	1	1
68584	MUC2	*:missense	1	1
14183.p1	MUC5B	*:missense	1	1
SSC04242	MUC5B	*:missense	1	1
08C79336	BRSK2	*:nonsense	1	1
NP064	CD81	*:missense	1	1
68743	SLC22A18	*:missense	1	1
SSC06720	OR52M1	*:nonsense	1	1
SSC05066	TRIM6	*:missense	1	1
NDAR_INVYP847FVN_wes1	OR52E8	*:missense	1	1
AU164A	SMPD1	*:missense	1	1
11726.p1	DNHD1	*:missense	1	1
AU027A	RRP8	*:missense	1	1
36894	RRP8	*:missense	1	1
AC04-1008-01	ZNF215	*:missense	1	1
SSC02463	SCUBE2	*:missense	1	1
SSC08194	SCUBE2	*:nonsense	1	1
09C95788	DENND5A	*:nonsense	1	1
AU036A	DENND5A	*:missense	1	1
SSC05369	SWAP70	*:missense	1	1
SSC08290	SBF2	*:missense	1	1
DEASD_0274_001	CTR9	*:missense	1	1
NDAR_INVCH293VTH_wes1	EIF4G2	*:missense	1	1
SSC03868	MICAL2	*:missense	1	1
09C98146	MICALCL	*:missense	1	1
NDAR_INVCV108AHP_wes1	TEAD1	*:missense	1	1
SSC06096	PIK3C2A	*:missense	1	1
AU121A	UEVLD	*:missense	1	1
NP053	NAV2	*:missense	1	1
4909	HTATIP2	*:missense	1	1
08C77554	SLC6A5	*:missense	1	1
SSC05830	ANO5	*:nonsense	1	1
SSC08031	KIF18A	*:missense	1	1
DEASD_0121_002	KCNA4	*:missense	1	1
12888.p1	FSHB	*:missense	1	1
SSC10957	CD59	*:missense	1	1
13237.p1	CAT	*:missense	1	1
08C79386	EXT2	*:missense	1	1
09C96589	SLC35C1	*:missense	1	1
11329.p1	MAPK8IP1	*:missense	1	1
11475.p1	AMBRA1	*:missense	1	1
AU176A	ARFGAP2	*:missense	1	1
SSC00332	MADD	*:missense	1	1
AU239A	KBTBD4	*:missense	1	1
DEASD_0371_001	KBTBD4	*:missense	1	1
SSC00704	FAM180B	*:missense	1	1
11782.p1	FAM180B	*:missense	1	1
SSC03292	OR4C16	*:missense	1	1
SSC05830	OR5M9	*:missense	1	1
DEASD_0096_001	CLP1	*:missense	1	1
09C87111	OR6Q1	*:missense	1	1
NDAR_INVLF142CG4_wes1	OR5B21	*:missense	1	1
SSC03174	GLYAT	*:nonsense	1	1
ASDFI_1685	MS4A6A	*:missense	1	1
G01-GEA-24-HI	CPSF7	*:missense	1	1
70466	SYT7	*:missense	1	1
SSC11936	AHNAK	*:missense	1	1
DEASD_0055_001	AHNAK	*:missense	1	1
G01-GEA-132-HI	AHNAK	*:missense	1	1
30079.2	CHRM1	*:missense	1	1
12044.p1	SLC22A6	*:missense	1	1
31775	SLC22A24	*:missense	1	1
NDAR_INVWJ774DL8_wes1	PLA2G16	*:nonsense	1	1
DEASD_0106_001	MARK2	*:missense	1	1
12103.p1	RCOR2	*:missense	1	1
SSC04824	FLRT1	*:missense	1	1
70477	SLC22A11	*:missense	1	1
SSC05396	SF1	*:missense	1	1
70373	ATG2A	*:missense	1	1
SSC10846	C11orf85	*:missense	1	1
37419	SPDYC	*:nonsense	1	1
SSC06114	MAP3K11	*:missense	1	1
ASDFI_1513	SF3B2	*:missense	1	1
AU190A	DPP3	*:nonsense	1	1
09C83343A	DPP3	*:missense	1	1
NDAR_INVUD365NYJ_wes1	CCDC87	*:missense	1	1
DEASD_0046_002	RBM14	*:missense	1	1
DEASD_0346_001	SPTBN2	*:missense	1	1
SSC02035	KDM2A	*:missense	1	1
13755.p1	TBC1D10C	*:missense	1	1
NDAR_INVNE346GDX_wes1	SUV420H1	*:nonsense	1	1
SSC06091	SUV420H1	*:nonsense	1	1
SSC02433	SUV420H1	*:missense	1	1
NP119	LRP5	*:missense	1	1
10C117288	LRP5	*:missense	1	1
09C86110	LRP5	*:missense	1	1
10807	CTTN	*:missense	1	1
DEASD_0064_001	FAM86C1	*:missense	1	1
SSC09895	NUMA1	*:missense	1	1
NDAR_INVHN622ATX_wes1	NUMA1	*:missense	1	1
NDAR_INVBV470GWQ_wes1	NUMA1	*:missense	1	1
AU116A	C2CD3	*:missense	1	1
SSC10456	LIPT2	*:missense	1	1
09C86006	C11orf30	*:nonsense	1	1
NDAR_INVHH608KED_wes1	RSF1	*:missense	1	1
SSC04995	PRCP	*:missense	1	1
AU01404	CCDC90B	*:missense	1	1
NDAR_INVZY951KXU_wes1	DLG2	*:missense	1	1
70534	FAT3	*:missense	1	1
SSC11356	PIWIL4	*:missense	1	1
09C89847	PIWIL4	*:missense	1	1
SSC02819	AMOTL1	*:nonsense	1	1
SSC06406	MTMR2	*:missense	1	1
ASDFI_882	BIRC3	*:nonsense	1	1
SSC05077	MMP8	*:missense	1	1
G01-GEA-133-HI	MMP1	*:missense	1	1
12568.p1	MMP3	*:missense	1	1
80001102279	CASP1	*:missense	1	1
SSC00932	CASP1	*:missense	1	1
DEASD_0312_001	EXPH5	*:missense	1	1
SSC02682	PPP2R1B	*:missense	1	1
5429	HSPB2	*:missense	1	1
DEASD_0137_001	FAM55D	*:missense	1	1
SSC05260	PAFAH1B2	*:nonsense	1	1
AU106A	RNF214	*:missense	1	1
SSC08351	DSCAML1	*:nonsense	1	1
SSC03274	UBE4A	*:missense	1	1
1339JS0028	MLL	*:missense	1	1
5016	TREH	*:missense	1	1
70227	CCDC84	*:missense	1	1
DEASD_0182_001	HMBS	*:missense	1	1
12561.p1	NLRX1	*:missense	1	1
SSC08004	NLRX1	*:missense	1	1
SSC10830	CBL	*:missense	1	1
5921	MCAM	*:missense	1	1
AC02-1140-01	OAF	*:missense	1	1
09C82563	GRIK4	*:missense	1	1
NDAR_INVJT291VPH_wes1	TECTA	*:missense	1	1
SSC06773	OR6X1	*:missense	1	1
G01-GEA-169-HI	ROBO3	*:missense	1	1
SSC05931	ROBO3	*:missense	1	1
37370	ROBO4	*:missense	1	1
SSC00484	HEPACAM	*:missense	1	1
SSC06772	STT3A	*:missense	1	1
AU167A	PUS3	*:missense	1	1
AU065A	CDON	*:missense	1	1
ASDFI_1124	CDON	*:missense	1	1
1424JS0003	KIRREL3	*:missense	1	1
SSC06043	KIRREL3	*:missense	1	1
AU004017	ARHGAP32	*:missense	1	1
13777.p1	ST14	*:missense	1	1
09C84008	ST14	*:missense	1	1
35985	SNX19	*:missense	1	1
AU029A	SLC6A12	*:missense	1	1
SSC02450	SLC6A13	*:missense	1	1
SSC09521	CHD4	*:missense	1	1
11C119814	PTMS	*:nonsense	1	1
DEASD_0149_001	CD163L1	*:missense	1	1
SSC10596	ETV6	*:missense	1	1
36807	MANSC1	*:missense	1	1
09C98493	MANSC1	*:missense	1	1
SSC11199	GSG1	*:missense	1	1
DEASD_0327_001	SLCO1B3	*:nonsense	1	1
ASP023	PYROXD1	*:missense	1	1
11249.p1	CMAS	*:missense	1	1
DEASD_0012_001	MED21	*:missense	1	1
14072.p1	TMTC1	*:missense	1	1
14474.p1	CAPRIN2	*:missense	1	1
13949.p1	KIF21A	*:missense	1	1
NDAR_INVEX320NGB_wes1	PDZRN4	*:missense	1	1
AU195A	TWF1	*:missense	1	1
NDAR_INVHR105RBU_wes1	DBX2	*:nonsense	1	1
SSC09558	ANO6	*:missense	1	1
SSC10361	AMIGO2	*:missense	1	1
SSC11437	C12orf68	*:missense	1	1
11223.p1	DDX23	*:missense	1	1
14412.p1	CCDC65	*:missense	1	1
SSC03213	TUBA1A	*:missense	1	1
SSC03561	KCNH3	*:missense	1	1
ASDFI_729	DIP2B	*:missense	1	1
11194.p1	POU6F1	*:missense	1	1
4905	KRT80	*:missense	1	1
NP128	KRT7	*:missense	1	1
10C109936	KRT81	*:missense	1	1
11651.p1	KRT82	*:missense	1	1
UK10K_SKUSE5080230	KRT75	*:missense	1	1
G01-GEA-55-HI	KRT77	*:missense	1	1
10C107875	TENC1	*:missense	1	1
DEASD_0181_001	ITGB7	*:missense	1	1
4905	SP7	*:missense	1	1
68687	COPZ1	*:missense	1	1
10C104461	ITGA5	*:nonsense	1	1
37330	OR6C3	*:missense	1	1
SSC07139	ITGA7	*:missense	1	1
NDAR_INVWW021BBQ_wes1	ESYT1	*:missense	1	1
1255JS0019	SMARCC2	*:nonsense	1	1
09C100237	SLC39A5	*:missense	1	1
SSC05866	RP11-977G19.10	*:missense	1	1
10C103326	STAT2	*:missense	1	1
NDAR_INVLH429WK1_wes1	TIMELESS	*:missense	1	1
G01-GEA-193-HI	TIMELESS	*:missense	1	1
SSC04859	NACA	*:missense	1	1
SSC06093	LRP1	*:missense	1	1
SSC06938	LRP1	*:missense	1	1
09C83556	KIF5A	*:missense	1	1
SSC12659	AGAP2	*:missense	1	1
NDAR_INVAZ651VGG_wes1	AGAP2	*:missense	1	1
SSC05778	AGAP2	*:missense	1	1
09C89468	CYP27B1	*:missense	1	1
AU07104	MON2	*:missense	1	1
DEASD_0223_001	TBK1	*:missense	1	1
09C80930	LEMD3	*:missense	1	1
4893	MDM2	*:missense	1	1
G01-GEA-149-HI	CPSF6	*:missense	1	1
SSC05875	BEST3	*:missense	1	1
09C86250	PTPRB	*:missense	1	1
G01-GEA-114-HI	KCNC2	*:missense	1	1
ASDFI_1049	SYT1	*:missense	1	1
13641.p1	OTOGL	*:missense	1	1
SSC08754	OTOGL	*:missense	1	1
DEASD_0028_001	UBE2N	*:missense	1	1
10255	FGD6	*:missense	1	1
SSC09118	IKBIP	*:missense	1	1
5432	APAF1	*:missense	1	1
SSC08097	ACTR6	*:missense	1	1
10C102447	SCYL2	*:missense	1	1
NDAR_INVLR026ZEP_wes1	SLC5A8	*:missense	1	1
SSC06524	UTP20	*:missense	1	1
08C77633	GNPTAB	*:missense	1	1
SSC10483	TXNRD1	*:missense	1	1
36823	NUAK1	*:missense	1	1
SSC07552	NUAK1	*:nonsense	1	1
DEASD_0172_001	PRDM4	*:missense	1	1
14135.p1	ACACB	*:missense	1	1
DEASD_0301_001	MMAB	*:missense	1	1
09C99309	MVK	*:missense	1	1
DEASD_0033_001	C12orf34	*:missense	1	1
DEASD_0210_001	GPN3	*:missense	1	1
SSC04391	RAD9B	*:missense	1	1
DEASD_0049_001	CUX2	*:nonsense	1	1
70518	ACAD10	*:missense	1	1
AU08903	C12orf51	*:missense	1	1
AU040A	C12orf51	*:nonsense	1	1
SSC06653	PTPN11	*:missense	1	1
ASDFI_982	DTX1	*:missense	1	1
ASDFI_1540	RASAL1	*:missense	1	1
SSC11830	MED13L	*:nonsense	1	1
14051.p1	RFC5	*:missense	1	1
68504	TAOK3	*:missense	1	1
13867.p1	TAOK3	*:missense	1	1
SSC03844	CIT	*:missense	1	1
G01-GEA-186-HI	CIT	*:missense	1	1
SSC06202	CIT	*:missense	1	1
14008.p1	KDM2B	*:missense	1	1
1360JS0002	DENR	*:missense	1	1
SSC00978	ABCB9	*:missense	1	1
10C110654	TCTN2	*:missense	1	1
SSC11222	DNAH10	*:missense	1	1
SSC08042	DNAH10	*:missense	1	1
SSC09043	NCOR2	*:missense	1	1
SSC03679	TMEM132C	*:missense	1	1
80001100208	SFSWAP	*:missense	1	1
NP079	ZNF268	*:missense	1	1
DEASD_0085_001	TUBA3C	*:missense	1	1
SSC04305	MPHOSPH8	*:nonsense	1	1
SSC09586	SKA3	*:missense	1	1
DEASD_0225_001	RNF6	*:missense	1	1
UK10K_SKUSE5080198	ATP5EP2	*:missense	1	1
G01-GEA-74-HI	FLT1	*:missense	1	1
AU041A	FRY	*:missense	1	1
09C88971	BRCA2	*:missense	1	1
09C89530	BRCA2	*:missense	1	1
ASDFI_782	NBEA	*:missense	1	1
UK10K_SKUSE5080248	TRPC4	*:missense	1	1
AU152A	FREM2	*:missense	1	1
AU10204	KIAA0564	*:missense	1	1
NDAR_INVXC606PL1_wes1	MED4	*:missense	1	1
NDAR_INVDA176HXG_wes1	EBPL	*:missense	1	1
09C87450	UTP14C	*:missense	1	1
AU071A	SUGT1	*:missense	1	1
10C102740	PCDH17	*:missense	1	1
10C117696	DIS3	*:missense	1	1
09C96982	MYCBP2	*:missense	1	1
68495	SLITRK5	*:missense	1	1
11391.p1	SLITRK5	*:missense	1	1
10C108981	GPC5	*:missense	1	1
13023.p1	ABCC4	*:missense	1	1
DEASD_0207_001	UGGT2	*:missense	1	1
DEASD_0258_001	TPP2	*:missense	1	1
NDAR_INVHB056KJT_wes1	KDELC1	*:missense	1	1
6238	CARKD	*:nonsense	1	1
SSC08146	CARS2	*:missense	1	1
NDAR_INVLT014TFN_wes1	ADPRHL1	*:missense	1	1
SSC06189	UPF3A	*:missense	1	1
SSC11201	RNASE11	*:missense	1	1
13769.p1	ZNF219	*:missense	1	1
SSC02645	SUPT16H	*:missense	1	1
36002	CHD8	*:nonsense	1	1
G01-GEA-84-HI	CHD8	*:missense	1	1
4894	CHD8	*:nonsense	1	1
SSC04312	CHD8	*:nonsense	1	1
AU036A	CHD8	*:missense	1	1
NDAR_INVCE310PNM_wes1	OXA1L	*:missense	1	1
NP147	REM2	*:missense	1	1
SSC04950	CDH24	*:missense	1	1
NP147	ACIN1	*:missense	1	1
AC02-1113-01	TGM1	*:missense	1	1
SSC09405	NFATC4	*:missense	1	1
DEASD_0244_001	NYNRIN	*:missense	1	1
SSC03263	PRKD1	*:missense	1	1
DEASD_0221_001	STRN3	*:missense	1	1
NDAR_INVXF145RFL_wes1	ARHGAP5	*:missense	1	1
SSC12726	BAZ1A	*:missense	1	1
09C89133	SEC23A	*:missense	1	1
UK10K_SKUSE5080221	LRFN5	*:missense	1	1
G01-GEA-54-HI	FSCB	*:missense	1	1
10C102529	PRPF39	*:nonsense	1	1
AU168A	PYGL	*:missense	1	1
NDAR_INVMK181HMA_wes1	TXNDC16	*:missense	1	1
DEASD_0157_001	WDHD1	*:missense	1	1
09C80045	EXOC5	*:missense	1	1
35849	KIAA0586	*:missense	1	1
AU208A	DACT1	*:missense	1	1
14343.p1	PPM1A	*:missense	1	1
AU218A	SPTB	*:missense	1	1
SSC05171	ZFYVE26	*:missense	1	1
AU133A	ZFYVE26	*:missense	1	1
AU01303	DCAF4	*:missense	1	1
AU006A	NUMB	*:missense	1	1
SSC02332	AREL1	*:missense	1	1
DEASD_0346_001	YLPM1	*:missense	1	1
SSC03418	TTLL5	*:missense	1	1
SSC00002	TTLL5	*:missense	1	1
G01-GEA-144-HI	ANGEL1	*:missense	1	1
AU072A	ZC3H14	*:nonsense	1	1
NDAR_INVYG798UD0_wes1	EML5	*:missense	1	1
SSC05893	CCDC88C	*:missense	1	1
NDAR_INVEK534HR7_wes1	FBLN5	*:missense	1	1
12163.p1	TRIP11	*:missense	1	1
DEASD_0136_001	CPSF2	*:missense	1	1
SSC09117	GOLGA5	*:nonsense	1	1
10C102441	DICER1	*:missense	1	1
SSC08374	DICER1	*:missense	1	1
SSC06883	GSKIP	*:missense	1	1
G01-GEA-74-HI	BCL11B	*:missense	1	1
NDAR_INVLB835LVY_wes1	DYNC1H1	*:missense	1	1
09C80249	DYNC1H1	*:missense	1	1
DEASD_0251_001	DYNC1H1	*:missense	1	1
SSC02973	DYNC1H1	*:missense	1	1
AU200A	ZNF839	*:missense	1	1
NDAR_INVAZ651VGG_wes1	CDC42BPB	*:missense	1	1
SSC03016	MARK3	*:missense	1	1
14076.p1	CEP170B	*:missense	1	1
AU146A	AHNAK2	*:missense	1	1
10C103326	AHNAK2	*:missense	1	1
37086	BRF1	*:missense	1	1
5908	PACS2	*:missense	1	1
SSC09280	TUBGCP5	*:missense	1	1
SSC04859	GOLGA6L2	*:missense	1	1
SSC09344	UBE3A	*:missense	1	1
68671	ATP10A	*:missense	1	1
SSC11965	ATP10A	*:missense	1	1
11432.p1	ATP10A	*:missense	1	1
SSC05945	GABRB3	*:missense	1	1
SSC10271	GABRB3	*:missense	1	1
36050	HERC2	*:missense	1	1
SSC11011	CHRFAM7A	*:missense	1	1
70417	TRPM1	*:missense	1	1
SSC00051	RYR3	*:missense	1	1
SSC02682	EMC4	*:missense	1	1
ASDFI_790	C15orf55	*:missense	1	1
08C79293	AQR	*:missense	1	1
DEASD_0120_001	FAM98B	*:missense	1	1
SSC02555	PAK6	*:missense	1	1
70327	RAD51	*:missense	1	1
DEASD_0254_001	FAM82A2	*:missense	1	1
G01-GEA-130-HI	VPS18	*:missense	1	1
10C108338	RTF1	*:missense	1	1
AU111A	LTK	*:missense	1	1
36050	LTK	*:missense	1	1
36082	RPAP1	*:nonsense	1	1
ASDFI_1166	SPTBN5	*:missense	1	1
5321	VPS39	*:missense	1	1
DEASD_0125_001	ZFP106	*:missense	1	1
SSC08937	TUBGCP4	*:missense	1	1
08C78257	TP53BP1	*:missense	1	1
SSC11033	EIF3J	*:missense	1	1
36942	SPG11	*:missense	1	1
SSC06821	DUOX2	*:missense	1	1
NDAR_INVLT348DHD_wes1	FBN1	*:missense	1	1
SSC06219	FBN1	*:missense	1	1
12687.p1	FBN1	*:missense	1	1
SSC03560	TRPM7	*:missense	1	1
DEASD_0125_001	AP4E1	*:missense	1	1
SSC10270	DMXL2	*:missense	1	1
08C78745	LEO1	*:nonsense	1	1
NDAR_INVHK229EUH_wes1	GNB5	*:missense	1	1
SSC10290	MYO5A	*:missense	1	1
AU228A	MYO5A	*:missense	1	1
70473	ONECUT1	*:missense	1	1
SSC11413	RFX7	*:missense	1	1
AU117A	RFX7	*:missense	1	1
08C77592	ZNF280D	*:missense	1	1
SSC07470	CGNL1	*:missense	1	1
AU08903	GCOM1	*:missense	1	1
68631	MYO1E	*:nonsense	1	1
DEASD_0080_001	RORA	*:missense	1	1
G01-GEA-100-HI	TLN2	*:missense	1	1
SSC06434	HERC1	*:missense	1	1
SSC01991	KBTBD13	*:missense	1	1
12492.p1	DENND4A	*:missense	1	1
5333	MEGF11	*:missense	1	1
AC01-1000-01	MAP2K1	*:missense	1	1
13817.p1	SNAPC5	*:missense	1	1
SSC12940	SMAD6	*:missense	1	1
AU106A	MAP2K5	*:missense	1	1
AU03304	PIAS1	*:missense	1	1
SSC10463	THSD4	*:missense	1	1
SSC11006	LOXL1	*:missense	1	1
70380	MPI	*:missense	1	1
10C116530	SIN3A	*:missense	1	1
36926	SIN3A	*:missense	1	1
SSC00901	CSPG4	*:missense	1	1
DEASD_0036_001	NRG4	*:nonsense	1	1
SSC06173	TBC1D2B	*:missense	1	1
5335	AP3B2	*:missense	1	1
SSC05826	BNC1	*:missense	1	1
10C112808	ZNF774	*:missense	1	1
09C82110	CRTC3	*:missense	1	1
10C100480	CHD2	*:missense	1	1
DEASD_0193_001	CHD2	*:missense	1	1
DEASD_0174_001	CHD2	*:missense	1	1
13614.p1	CHD2	*:nonsense	1	1
SSC02779	RGMA	*:missense	1	1
10605	LRRK1	*:missense	1	1
5910	LRRK1	*:missense	1	1
G01-GEA-50-HI	PCSK6	*:missense	1	1
11208.p1	C16orf13	*:nonsense	1	1
SSC06041	RHOT2	*:missense	1	1
SSC10271	CACNA1H	*:missense	1	1
37418	GNPTG	*:missense	1	1
SSC05092	CLCN7	*:missense	1	1
70371	MAPK8IP3	*:missense	1	1
SSC05004	RNF151	*:missense	1	1
12070.p1	ZNF598	*:nonsense	1	1
SSC09669	TSC2	*:missense	1	1
6301	TSC2	*:missense	1	1
13983.p1	TRAF7	*:missense	1	1
NP038	ECI1	*:missense	1	1
14042.p1	SRRM2	*:missense	1	1
AU205A	SRRM2	*:missense	1	1
NDAR_INVZA317AMM_wes1	SRRM2	*:missense	1	1
SSC06156	CCDC64B	*:missense	1	1
35874	SLX4	*:missense	1	1
13697.p1	SLX4	*:missense	1	1
G01-GEA-99-HI	CREBBP	*:missense	1	1
12060.p1	CREBBP	*:missense	1	1
12063.p1	CREBBP	*:missense	1	1
SSC04562	CREBBP	*:missense	1	1
CC935.201	PPL	*:missense	1	1
SSC05135	SEC14L5	*:missense	1	1
ASDFI_1071	USP7	*:missense	1	1
DEASD_0270_001	CPPED1	*:missense	1	1
NDAR_INVJG302HJQ_wes1	PARN	*:missense	1	1
5417	PDXDC1	*:missense	1	1
DEASD_0284_001	KIAA0430	*:missense	1	1
CC982.201	MYH11	*:nonsense	1	1
UK10K_SKUSE5080186	XYLT1	*:missense	1	1
09C81083	GDE1	*:missense	1	1
SSC06920	C16orf62	*:missense	1	1
SSC04150	GPR139	*:missense	1	1
14327.p1	ACSM5	*:missense	1	1
36839	UQCRC2	*:missense	1	1
AC01-1002-01	SCNN1G	*:missense	1	1
DEASD_0380_001	ERN2	*:missense	1	1
G01-GEA-6-HI	PRKCB	*:missense	1	1
11C121940	TNRC6A	*:missense	1	1
NDAR_INVZT109BL0_wes1	GTF3C1	*:missense	1	1
SSC08216	GTF3C1	*:missense	1	1
70428	APOBR	*:missense	1	1
11726.p1	NPIPB8	*:missense	1	1
SSC12226	ATP2A1	*:missense	1	1
CC589.202	NFATC2IP	*:missense	1	1
DEASD_0009_001	SPNS1	*:missense	1	1
G01-GEA-112-HI	TAOK2	*:nonsense	1	1
AC01-0069-01	MAPK3	*:missense	1	1
09C82566	MAPK3	*:missense	1	1
GAU0046C	CORO1A	*:missense	1	1
09C95909	ITGAL	*:missense	1	1
DEASD_0030_001	SRCAP	*:missense	1	1
DEASD_0055_001	VPS35	*:missense	1	1
DEASD_0276_001	MYLK3	*:missense	1	1
NDAR_INVJF959YMH_wes1	ABCC12	*:missense	1	1
13924.p1	N4BP1	*:missense	1	1
09C82619	ZNF423	*:missense	1	1
NDAR_INVFM678KRA_wes1	PAPD5	*:missense	1	1
SSC10287	CHD9	*:missense	1	1
80001101950	CHD9	*:missense	1	1
11573.p1	RPGRIP1L	*:missense	1	1
G01-GEA-184-HI	SLC12A3	*:nonsense	1	1
09C80113	SLC12A3	*:missense	1	1
SSC07870	CNGB1	*:missense	1	1
35937	MMP15	*:missense	1	1
SSC09940	CES2	*:missense	1	1
SSC02815	CTCF	*:missense	1	1
SSC10801	SLC12A4	*:missense	1	1
SSC06969	VPS4A	*:missense	1	1
37038	TERF2	*:nonsense	1	1
DEASD_0125_001	CYB5B	*:missense	1	1
DEASD_0185_001	AP1G1	*:missense	1	1
SSC09647	ZFHX3	*:missense	1	1
37038	CLEC18B	*:missense	1	1
SSC08056	LDHD	*:missense	1	1
11600.p1	CNTNAP4	*:missense	1	1
11002	CNTNAP4	*:missense	1	1
SSC03793	BCMO1	*:missense	1	1
13115.p1	PLCG2	*:missense	1	1
SSC00977	PLCG2	*:missense	1	1
11642.p1	CDH13	*:missense	1	1
NDAR_INVTW658HK1_wes1	ZDHHC7	*:missense	1	1
13796.p1	FAM92B	*:missense	1	1
14198.p1	FAM92B	*:missense	1	1
AU082A	CA5A	*:missense	1	1
AU125A	ZNF778	*:missense	1	1
SSC11602	CHMP1A	*:missense	1	1
DEASD_0301_001	CHMP1A	*:missense	1	1
11726.p1	PRDM7	*:missense	1	1
14330.p1	GLOD4	*:missense	1	1
SSC11456	ABR	*:missense	1	1
44981	ABR	*:missense	1	1
10C108981	METTL16	*:missense	1	1
SSC09943	P2RX5	*:nonsense	1	1
DEASD_0195_001	P2RX1	*:missense	1	1
SSC04433	SPNS3	*:missense	1	1
36774	MINK1	*:missense	1	1
AU207A	RNF167	*:missense	1	1
DEASD_0204_001	NLRP1	*:missense	1	1
DEASD_0120_001	ASGR2	*:missense	1	1
10C107685	NLGN2	*:missense	1	1
G01-GEA-184-HI	NLGN2	*:missense	1	1
12781.p1	CHRNB1	*:missense	1	1
1339JS0017	SLC35G6	*:missense	1	1
DEASD_0450_001	SLC35G6	*:missense	1	1
DEASD_0173_001	DNAH2	*:missense	1	1
G01-GEA-58-HI	DNAH2	*:missense	1	1
11329.p1	KDM6B	*:nonsense	1	1
DEASD_0146_001	KDM6B	*:missense	1	1
NP003	ALOX15B	*:missense	1	1
1360JS0033	PER1	*:missense	1	1
G01-GEA-129-HI	KRBA2	*:missense	1	1
4902	MYH10	*:missense	1	1
12060.p1	MYH3	*:missense	1	1
DEASD_0121_002	ARHGAP44	*:nonsense	1	1
09C86141	TEKT3	*:missense	1	1
AU133A	RAI1	*:missense	1	1
NDAR_INVGW026YKM_wes1	RAI1	*:missense	1	1
SSC03418	MYO15A	*:missense	1	1
10C106813	TBC1D28	*:missense	1	1
SSC10444	FBXW10	*:nonsense	1	1
13927.p1	PRPSAP2	*:missense	1	1
UK10K_SKUSE5080228	EPN2	*:missense	1	1
G01-GEA-136-HI	NOS2	*:missense	1	1
SSC09430	TRAF4	*:missense	1	1
DEASD_0046_001	ANKRD13B	*:missense	1	1
09C80346	SLC6A4	*:missense	1	1
SSC03774	CPD	*:nonsense	1	1
G01-GEA-13-HI	CRLF3	*:missense	1	1
70541	TEFM	*:missense	1	1
13882.p1	NF1	*:nonsense	1	1
11782.p1	NF1	*:missense	1	1
NDAR_INVPC670BF4_wes1	UTP6	*:nonsense	1	1
CC970.202	RHBDL3	*:missense	1	1
DEASD_0036_001	MYO1D	*:missense	1	1
SSC07371	CCT6B	*:missense	1	1
SSC11456	UNC45B	*:missense	1	1
14207.p1	UNC45B	*:missense	1	1
SSC09845	SLFN5	*:missense	1	1
NP178	SLFN13	*:missense	1	1
G01-GEA-97-HI	SLFN14	*:missense	1	1
14207.p1	GAS2L2	*:missense	1	1
68592	CCL5	*:missense	1	1
DEASD_0334_001	GGNBP2	*:nonsense	1	1
SSC06607	DUSP14	*:missense	1	1
5426	SYNRG	*:missense	1	1
12108	C17orf96	*:missense	1	1
AU022A	PSMD3	*:missense	1	1
14108.p1	RARA	*:missense	1	1
4893	CCR7	*:missense	1	1
09C83010	SMARCE1	*:nonsense	1	1
AU137A	KRT25	*:missense	1	1
09C85238	KRTAP9-3	*:missense	1	1
DEASD_0029_001	ACLY	*:missense	1	1
68752	CNP	*:missense	1	1
G01-GEA-53-HI	NKIRAS2	*:missense	1	1
DEASD_0417_001	KAT2A	*:missense	1	1
10C104431	STAT5A	*:missense	1	1
UK10K_SKUSE5080263	TUBG1	*:missense	1	1
70514	VPS25	*:missense	1	1
11645.p1	AOC3	*:missense	1	1
12610.p1	BRCA1	*:nonsense	1	1
AU125A	GRN	*:missense	1	1
36058	ITGA2B	*:missense	1	1
11161.p1	GPATCH8	*:missense	1	1
NDAR_INVEB022VLQ_wes1	WNT9B	*:missense	1	1
DEASD_0326_001	SCRN2	*:missense	1	1
3D161	SP2	*:missense	1	1
NDAR_INVPU338HK9_wes1	HOXB7	*:missense	1	1
SSC08982	DLX3	*:missense	1	1
11407.p1	DLX3	*:missense	1	1
SSC00556	XYLT2	*:missense	1	1
SSC08741	SPAG9	*:missense	1	1
UK10K_SKUSE5080196	AKAP1	*:missense	1	1
AU187A	VEZF1	*:missense	1	1
37094	MKS1	*:missense	1	1
09C84008	MPO	*:missense	1	1
NDAR_INVLM632LGD_wes1	TRIM37	*:missense	1	1
DEASD_0308_001	TRIM37	*:nonsense	1	1
AY081A	TBX4	*:missense	1	1
G01-GEA-97-HI	TANC2	*:missense	1	1
SSC08165	TANC2	*:missense	1	1
12123.p1	TACO1	*:missense	1	1
11768.p1	PSMC5	*:missense	1	1
37086	SCN4A	*:missense	1	1
DEASD_0029_001	TEX2	*:missense	1	1
DEASD_0370_001	DDX5	*:missense	1	1
5027	PRKCA	*:missense	1	1
SSC05261	PRKCA	*:missense	1	1
11365.p1	PSMD12	*:nonsense	1	1
G01-GEA-105-HI	ABCA6	*:missense	1	1
SSC11286	SDK2	*:missense	1	1
DEASD_0426_001	OTOP3	*:missense	1	1
DEASD_0312_001	C17orf28	*:missense	1	1
DEASD_0009_001	KIAA0195	*:missense	1	1
37387	KIAA0195	*:missense	1	1
DEASD_0396_001	LLGL2	*:missense	1	1
DEASD_0283_001	EVPL	*:missense	1	1
SSC10289	MGAT5B	*:missense	1	1
DEASD_0051_001	SEC14L1	*:missense	1	1
G01-GEA-150-HI	SYNGR2	*:missense	1	1
14028.p1	DNAH17	*:missense	1	1
DEASD_0122_001	LGALS3BP	*:missense	1	1
SSC07284	CBX4	*:nonsense	1	1
DEASD_0302_001	CCDC40	*:missense	1	1
G01-GEA-101-HI	CCDC40	*:missense	1	1
SSC07079	RNF213	*:missense	1	1
NP140	TSPAN10	*:missense	1	1
SSC06937	GCGR	*:missense	1	1
DEASD_0108_001	ASPSCR1	*:missense	1	1
5909	GPS1	*:missense	1	1
DEASD_0182_001	FASN	*:missense	1	1
SSC08684	HEXDC	*:missense	1	1
SSC00010	COLEC12	*:missense	1	1
SSC07588	COLEC12	*:missense	1	1
DEASD_0134_001	SMCHD1	*:missense	1	1
12289.p1	LAMA1	*:missense	1	1
13455.p1	PIEZO2	*:missense	1	1
SSC10957	CEP192	*:missense	1	1
UK10K_SKUSE5080246	RNMT	*:missense	1	1
13969.p1	ANKRD30B	*:missense	1	1
14484.p1	MIB1	*:missense	1	1
G01-GEA-22-HI	DSG4	*:missense	1	1
AU012A	DSG2	*:missense	1	1
4909	KLHL14	*:missense	1	1
11888.p1	ZSCAN30	*:missense	1	1
G01-GEA-111-HI	CELF4	*:nonsense	1	1
SSC11202	CELF4	*:nonsense	1	1
AU071A	SETBP1	*:missense	1	1
NP052	HAUS1	*:missense	1	1
11008.p1	KATNAL2	*:nonsense	1	1
5929	KATNAL2	*:nonsense	1	1
SSC02819	SMAD4	*:missense	1	1
DEASD_0122_001	ATP8B1	*:missense	1	1
14188.p1	ZNF407	*:missense	1	1
12961.p1	NFATC1	*:nonsense	1	1
NDAR_INVXJ221RLC_wes1	GZMM	*:missense	1	1
70325	HCN2	*:missense	1	1
70514	ABCA7	*:missense	1	1
11604.p1	HMHA1	*:missense	1	1
12103.p1	MIDN	*:missense	1	1
13839.p1	EFNA2	*:missense	1	1
14588.p1	RPS15	*:missense	1	1
AU224A	ADAMTSL5	*:missense	1	1
13972.p1	REXO1	*:nonsense	1	1
AU067A	C19orf34	*:missense	1	1
SSC06985	AP3D1	*:missense	1	1
12093.p1	DOT1L	*:nonsense	1	1
G01-GEA-114-HI	SF3A2	*:missense	1	1
AU185A	JSRP1	*:missense	1	1
NDAR_INVJM256MXY_wes1	GADD45B	*:missense	1	1
SSC02819	ZNF555	*:missense	1	1
SSC05893	ZNF555	*:missense	1	1
13777.p1	ZNF77	*:missense	1	1
SSC00469	TLE2	*:missense	1	1
DEASD_0046_001	C19orf28	*:missense	1	1
G01-GEA-132-HI	GIPC3	*:missense	1	1
AU090A	EEF2	*:missense	1	1
36951	UBXN6	*:missense	1	1
NDAR_INVLR026ZEP_wes1	RFX2	*:missense	1	1
G01-GEA-184-HI	TNFSF14	*:missense	1	1
09C87630	C3	*:missense	1	1
SSC11115	C3	*:missense	1	1
SSC06307	EMR1	*:missense	1	1
SSC12779	INSR	*:missense	1	1
SSC06613	RETN	*:missense	1	1
SSC10642	LRRC8E	*:missense	1	1
SSC11139	MAP2K7	*:missense	1	1
SSC02555	FBN3	*:missense	1	1
68776	ANGPTL4	*:missense	1	1
SSC10197	MUC16	*:missense	1	1
14239.p1	MUC16	*:missense	1	1
5422	MUC16	*:missense	1	1
35890	MUC16	*:missense	1	1
31730	ZNF559	*:missense	1	1
12219.p1	COL5A3	*:nonsense	1	1
SSC06091	RDH8	*:missense	1	1
UK10K_SKUSE5080162	PPAN	*:missense	1	1
SSC11163	PPAN-P2RY11	*:missense	1	1
14328.p1	ELAVL3	*:missense	1	1
SSC06568	ECSIT	*:missense	1	1
08C79609	CNN1	*:missense	1	1
09C83751	ZNF441	*:missense	1	1
37046	ZNF44	*:missense	1	1
14058.p1	ZNF799	*:missense	1	1
11563.p1	MAN2B1	*:missense	1	1
SSC06565	NACC1	*:nonsense	1	1
SSC03636	IL27RA	*:missense	1	1
DEASD_0338_001	LPHN1	*:missense	1	1
UK10K_SKUSE5080230	LPHN1	*:missense	1	1
11563.p1	PKN1	*:missense	1	1
AU006A	NOTCH3	*:missense	1	1
SSC06885	BRD4	*:missense	1	1
11330.p1	PGLYRP2	*:missense	1	1
SSC11993	SLC35E1	*:missense	1	1
68592	SIN3B	*:missense	1	1
DEASD_0156_001	PLVAP	*:nonsense	1	1
SSC09894	BST2	*:nonsense	1	1
AU103A	B3GNT3	*:missense	1	1
SSC03520	IFI30	*:nonsense	1	1
AU061A	NCAN	*:missense	1	1
DEASD_0365_001	NCAN	*:missense	1	1
UK10K_SKUSE5080253	MAU2	*:missense	1	1
78754	PBX4	*:missense	1	1
AU188A	DPY19L3	*:missense	1	1
1483JS0011	ANKRD27	*:missense	1	1
G01-GEA-193-HI	WDR88	*:missense	1	1
68647	CEBPG	*:missense	1	1
13750.p1	ATP4A	*:missense	1	1
DEASD_0142_002	ETV2	*:nonsense	1	1
SSC11980	KMT2B	*:missense	1	1
SSC06504	TBCB	*:missense	1	1
08C78748	ZNF382	*:missense	1	1
AU005A	ZNF568	*:missense	1	1
DEASD_0355_001	ZNF420	*:missense	1	1
10155	ZNF585A	*:missense	1	1
G01-GEA-40-HI	ZNF585A	*:missense	1	1
37087	WDR87	*:missense	1	1
SSC08042	CATSPERG	*:missense	1	1
AU03703	RYR1	*:missense	1	1
SSC02256	RYR1	*:missense	1	1
SSC05414	ACTN4	*:missense	1	1
ASDFI_1513	CAPN12	*:missense	1	1
12781.p1	PLEKHG2	*:missense	1	1
SSC09585	PSMC4	*:missense	1	1
AU218A	ZNF546	*:missense	1	1
SSC08055	MAP3K10	*:missense	1	1
SSC06569	HIPK4	*:missense	1	1
UK10K_SKUSE5080237	AXL	*:nonsense	1	1
SSC05866	HNRNPUL1	*:missense	1	1
SSC03623	CD79A	*:missense	1	1
09C95549	ATP1A3	*:missense	1	1
SSC11869	GRIK5	*:missense	1	1
SSC08289	GRIK5	*:missense	1	1
11502.p1	ZNF574	*:missense	1	1
11880	ZNF574	*:missense	1	1
SSC02723	CIC	*:missense	1	1
SSC03538	MEGF8	*:missense	1	1
09C84348	ZNF576	*:missense	1	1
SSC08473	ZNF404	*:missense	1	1
ASP022	GIPR	*:missense	1	1
14690.p1	DMPK	*:missense	1	1
SSC03296	SYMPK	*:missense	1	1
UK10K_SKUSE5080266	PRKD2	*:missense	1	1
SSC02972	ZC3H4	*:missense	1	1
NDAR_INVGE342MBJ_wes1	MEIS3	*:missense	1	1
SSC07073	SLC8A2	*:missense	1	1
6300	EHD2	*:missense	1	1
1360JS0016	ELSPBP1	*:missense	1	1
11597.p1	NTN5	*:missense	1	1
CC958.201	SNRNP70	*:missense	1	1
G01-GEA-41-HI	MYBPC2	*:missense	1	1
SSC05533	SHANK1	*:missense	1	1
14232.p1	KLK1	*:missense	1	1
12447.p1	ZNF615	*:missense	1	1
AU246A	ZNF766	*:missense	1	1
G01-GEA-148-HI	ZNF83	*:missense	1	1
68631	ZNF665	*:missense	1	1
SSC09156	FCAR	*:missense	1	1
09C81170	NLRP7	*:missense	1	1
NDAR_INVNB971TGY_wes1	BRSK1	*:missense	1	1
SSC10642	NLRP5	*:missense	1	1
DEASD_0277_001	NLRP5	*:missense	1	1
78746	ZNF460	*:missense	1	1
14239.p1	ZNF419	*:missense	1	1
SSC08709	ZSCAN4	*:missense	1	1
SSC02462	CSNK2A1	*:missense	1	1
AC04-0043-01	SLC4A11	*:missense	1	1
DEASD_0441_001	SIGLEC1	*:missense	1	1
[truncated: 271 more rows]

## Sheet: supplementary table 15
Input genes for GO ontology enrichment analysis and expression analysis
Germinal genes	PZMs genes
AGO1	HNRNPCL1
SEPT2	PRAMEF4
SEPT10	NBPF1
A2M	CNR2
AASS	RNPC3
ABCA1	AMY2B
ABCA12	ST7L
ABCA13	PDE4DIP
ABCA6	NBPF10
ABCA7	SV2A
ABCB9	TCHH
ABCC12	HRNR
ABCC4	FLG
ABCC5	ADAM15
ABCD3	DAP3
ABCF1	TPR
ABCG1	CRB1
ABCG2	IGFN1
ABHD12	USH2A
ABHD8	OBSCN
ABL1	PLD5
ABL2	BIRC6
ABR	MAP4K3
ACACB	TMEM178A
ACAD10	MRPS5
ACAD11	ANKRD36C
ACCN3	TSGA10
ACCN5	LY75-CD302
ACER2	IFIH1
ACHE	SPEG
ACIN1	SCG2
ACLY	DIS3L2
ACOT11	PASK
ACOT2	ING5
ACSM5	KAT2B
ACTB	EXOG
ACTN4	TMIE
ACTR3C	PODXL2
ACTR6	ZBTB38
ACTRT3	ATR
ADAM18	MFN1
ADAM2	MUC4
ADAMTSL5	CRIPAK
ADCY3	ZBTB49
ADCY5	JAKMIP1
ADD3	LCORL
ADPRHL1	KDR
ADRBK2	EXOC1
ADSS	ANTXR2
AFAP1L1	HELQ
AGAP1	ADH1B
AGAP2	ADAD1
AGGF1	GYPE
AGK	GALNT7
AGPAT5	ZFR
AGTRAP	RAI14
AHDC1	UGT3A1
AHI1	NIPBL
AHNAK	RICTOR
AHNAK2	PAIP1
AKAP1	ENC1
AKAP9	MEF2C
AKIRIN2	MEGF10
AKNA	PCDHA8
AKR1C2	PCDHB7
AKR1D1	PCDHB15
ALDH18A1	PCDHGA3
ALDH1L1	G3BP1
ALDH5A1	FBXW11
ALG13	C6orf195
ALMS1	ALDH5A1
ALOX15B	SYNGAP1
ALS2	HMGA1
AMBP	UHRF1BP1
AMBRA1	MDGA1
AMIGO2	BTBD9
AMOTL1	TFEB
AMY2B	MYO6
ANGEL1	FOXO3
ANGPT2	ROS1
ANGPTL4	BCLAF1
ANK2	SASH1
ANK3	RAET1G
ANKHD1	IYD
ANKRD13B	CARD11
ANKRD17	RP9
ANKRD27	CACNA2D1
ANKRD30B	AZGP1
ANKRD5	PPP1R35
ANKRD66	TFR2
ANO5	MUC12
ANO6	NDUFB2
ANO9	MGAM
ANTXR1	ZNF862
ANXA2	MLL3
AOC3	TNFRSF10C
AP1G1	RAB2A
AP2M1	CNGB3
AP3B2	TBC1D31
AP3D1	EPPK1
AP4E1	NFIB
APAF1	ZCCHC6
APBA1	OR13C2
APOB	TMEM38B
APOBR	RGS3
APTX	PBX3
AQR	GTPBP4
AREL1	PITRM1
ARFGAP2	NEBL
ARHGAP22	ANKRD30A
ARHGAP30	ZNF32
ARHGAP32	AGAP7
ARHGAP39	NRG3
ARHGAP44	CYP26A1
ARHGAP5	TCTN3
ARHGEF2	PPRC1
ARHGEF3	FRG2B
ARHGEF4	KRTAP5-1
ARHGEF5	OR52I2
ARID1B	GTF2H1
ARMC2	CD44
ARMC3	TRAF6
ARPC4-TTLL3	OR5T3
ARSK	PRPF19
ARVCF	SF1
ASAP2	CDC42BPG
ASB1	POLA2
ASB14	CDC42EP2
ASB15	MRPL21
ASB17	FCHSD2
ASB4	TRIM77
ASGR2	USP28
ASL	MFRP
ASMT	TECTA
ASPHD2	MSANTD2
ASPM	SLC6A12
ASPSCR1	CACNA1C
ASXL3	VWF
ATAD1	GUCY2C
ATF2	DAZAP2
ATF7IP2	HOXC6
ATG2A	PDE1B
ATG9B	ANKRD52
ATP10A	NAV3
ATP10B	DNAH10
ATP11B	GLT1D1
ATP1A1	TPTE2
ATP1A3	PARP4
ATP1A4	VWA8
ATP2A1	RB1
ATP2B4	GPC5
ATP4A	UGGT2
ATP5EP2	HECTD1
ATP6V1A	NEMF
ATP8A1	EXD2
ATP8B1	TCL1B
ATP8B2	DLK1
ATRNL1	CDC42BPB
AXL	AHNAK2
B3GNT3	IGHV4-59
BAI1	RP11-467N20.5
BAIAP2L1	ACTC1
BAP1	GANC
BAZ1A	WDR76
BAZ1B	MEGF11
BCCIP	GOLGA6B
BCHE	LMAN1L
BCL11B	ACAN
BCMO1	CHD2
BEND3	FAM86A
BEST3	NPIPA5
BIRC3	CMTM1
BIRC6	HYDIN
BMP3	CLEC18B
BNC1	TSR1
BOD1L1	DNAH9
BPIFC	HS3ST3B1
BPNT1	AKAP10
BPTF	SLC13A2
BRAF	GIT1
BRCA1	SUZ12
BRCA2	TBC1D3B
BRD4	TBC1D3F
BRF1	RP11-1407O15.2
BRPF1	KRT16
BRPF3	BRCA1
BRSK1	GH1
BRSK2	CD79B
BST2	DNAH17
BTBD9	NARF
BTN1A1	TXNDC2
BTRC	MIB1
C10orf137	DSC1
C10orf71	TCEB3CL
C11orf30	KLF16
C11orf85	ICAM3
C12orf34	SMARCA4
C12orf51	MAST1
C12orf68	BRD4
C15orf55	FFAR3
C16orf13	ARHGEF1
C16orf62	QPCTL
C17orf28	MYH14
C17orf96	NLRP12
C19orf28	NLRP7
C19orf34	TMEM86B
C1orf170	CPXM1
C1orf173	SNX5
C1orf53	NCOA6
C21orf2	RBM12
C2CD3	PCK1
C2orf42	OPRL1
C2orf70	TPTE
C2orf71	HUNK
C3	SYNJ1
C4BPB	ZBTB21
C4orf19	POTEH
C4orf27	APOL4
C5orf54	PLA2G6
C5orf60	DDX17
C6orf222	CELSR1
C6orf70	ARHGEF16
C7orf43	ACOT7
C7orf64	FBLIM1
C9orf57	UBR4
CA3	IL28RA
CA5A	IQCC
CABIN1	HDAC1
CABP7	HPCA
CACFD1	OSBPL9
CACHD1	ZFYVE9
CACNA1D	NFIA
CACNA1E	L1TD1
CACNA1H	CDC7
CACNA1I	MTF2
CACNA1S	ABCA4
CACNA2D1	AHCYL1
CACNA2D3	PSMB4
CAD	ILF2
CADM1	GON4L
CAMK2A	SSR2
CAND2	SEMA4A
CAPN12	ARHGEF11
CAPN8	PYHIN1
CAPRIN2	ATP1B1
CARD10	SMG7
CARKD	PTPN7
CARS2	INTS7
CASC5	WDR26
CASP1	DISC1
CASP2	HNRNPU
CASP8AP2	OR2B11
CAT	MYT1L
CATSPER4	CMPK2
CATSPERG	APOB
CBL	HNRPLL
CBX4	SLC1A4
CCBL2	DYSF
CCDC116	ALMS1
CCDC126	TCF7L1
CCDC171	ZRANB3
CCDC27	TBR1
CCDC28B	SCN2A
CCDC37	SP3
CCDC40	TTN
CCDC6	TYW5
CCDC64B	IKZF2
CCDC65	FN1
CCDC84	CHRNG
CCDC87	GIGYF2
CCDC88C	HDLBP
CCDC90B	XIRP1
CCHCR1	DAG1
CCL5	RPL29
CCNB1	CACNA1D
CCNI	PTPRG
CCR7	C3orf15
CCSER2	CASR
CCT4	TXNDC6
CCT6B	AADAC
CD151	SMC4
CD163L1	LRRIQ4
CD59	TNK2
CD79A	SPON2
CD81	UVSSA
CDC14A	SH3BP2
CDC42BPA	GNPDA2
CDC42BPB	NFXL1
CDH13	G3BP2
CDH23	MMRN1
CDH24	SEC24D
CDK13	WDR17
CDK20	PDCD6
CDKN2A	ZDHHC11B
CDON	GPR98
CEBPG	NR2F1
CECR1	LIX1
CECR2	PCDHA2
CELA3A	RBM27
CELF4	CCNJL
CELSR3	CDHR2
CEP135	PRPF4B
CEP170B	MAK
CEP192	GABBR1
CEP350	TNXB
CERS6	ITPR3
CES2	KCTD20
CGNL1	PIM1
CHD2	KIAA1009
CHD4	MMS22L
CHD5	CDK19
CHD7	REV3L
CHD8	LAMA2
CHD9	SYNE1
CHKB	TNRC18
CHML	BZW2
CHMP1A	EGFR
CHPF2	SRRM3
CHPT1	STEAP4
CHRFAM7A	PEG10
CHRM1	SLC25A13
CHRM3	ZKSCAN5
CHRNA7	CYP3A43
CHRNB1	LAMB1
CHURC1-FNTB	UBN2
CIC	ADCK2
CISH	KRBA1
CIT	REPIN1
CLASP1	KMT2C
CLASP2	ZNF596
CLCA2	TEX15
CLCA4	PRKDC
CLCN3	EYA1
CLCN7	STAU2
CLCNKA	LRRCC1
CLCNKB	CA3
CLEC18B	FBXO43
CLIP2	ZFPM2
CLP1	ENPP2
CMAS	KIAA1432
CNGA3	UBE2R2
CNGB1	NFIL3
CNGB3	TBC1D2
CNKSR3	PTGR1
CNN1	OR1L1
CNP	ABCA2
CNTN4	NPDC1
CNTNAP3B	ZMYND11
CNTNAP4	CAMK1D
COBL	UCMA
COL18A1	SLC39A12
COL1A2	C10orf53
COL20A1	DDX50
COL23A1	FUT11
COL26A1	PTEN
COL27A1	WDR96
COL4A3BP	TCF7L2
COL5A2	DEAF1
COL5A3	MUC5B
COL6A6	KCNC1
COL8A2	ANO3
COLEC12	TCP11L1
COPA	LRRC4C
COPZ1	OR4C46
COQ3	SSRP1
CORO1A	GANAB
CPA1	ATL3
CPA3	PACS1
CPAMD8	PC
CPD	FAT3
CPPED1	BIRC2
CPS1	VPS11
CPSF1	YBX3
CPSF2	GRIN2B
CPSF3	AEBP2
CPSF6	SLCO1C1
CPSF7	LRMP
CPZ	ARID2
CR1L	KMT2D
CRB1	PAN2
CRB2	NACA
CREBBP	RP11-362K2.2
CRELD1	MDM1
CRLF3	PTPRR
CRTC3	MGAT4C
CRY2	RIC8B
CRYBA2	TRPV4
CRYZL1	HECTD4
CSF1	RASAL1
CSF2RB	GALNT9
CSMD1	GOLGA3
CSNK1E	SACS
CSNK2A1	MTMR6
CSPG4	RPL21
CST9	DCLK1
CSTA	SOHLH2
CTCF	INTS6
CTNNB1	APEX1
CTNNBIP1	CHD8
CTR9	PSME2
CTTN	FAM177A1
CUL3	KLHL28
CUL7	FAM179B
CUL9	DCAF5
CUX1	DYNC1H1
CUX2	THBS1
CXXC5	EID1
CYB5B	GLDN
CYP26B1	MYO5C
CYP27B1	CCPG1
CYP2C9	PML
CYP3A7	ADAMTS7
CYP4Z1	KLHL25
DAB2	TBL3
DAB2IP	TFAP4
DACT1	PPL
DAG1	USP7
DAGLB	PDXDC1
DAP3	SRCAP
DBR1	GNAO1
DBX2	DYNC1LI2
DCAF4	RLTPR
DCAF4L2	NPIPL2
DCDC2B	DNAAF1
DDC	FANCA
DDX20	MYO1C
DDX23	PRPF8
DDX5	WDR81
DDX58	SMG6
DEAF1	INCA1
DENND2C	RABEP1
DENND4A	MYH10
DENND4C	MYOCD
DENND5A	KRT34
DENR	NT5C3B
DEPTOR	DBF4B
DFFB	PCTP
DGAT1	MPO
DGCR14	SCN4A
DHCR7	KIF19
DHDDS	RNF213
DHX15	SMCHD1
DHX29	MBD2
DHX57	HDGFRP2
DHX9	PSPN
DIAPH1	TNFSF14
DICER1	RDH8
DIDO1	ELAVL3
DIP2A	BEST2
DIP2B	CC2D1A
DIS3	RFX1
DLC1	CHERP
DLEC1	DDA1
DLG2	PLVAP
DLGAP1	PIK3R2
DLGAP2	NDUFA13
DLK1	ZNF253
DLX3	LSM14A
DMBX1	ZNF420
DMPK	KCNK6
DMRT2	PSMD8
DMXL2	EGLN2
DNA2	CYP2A13
DNAH1	GRIK5
DNAH10	CIC
DNAH11	PPP5C
DNAH17	PLEKHA4
DNAH2	SIGLEC5
DNAH7	PRKCG
DNAJB5	EPN1
DNAJC13	CHMP2A
DNHD1	XRN2
DNMBP	GDF5
DNMT3A	NDRG3
DNTT	KIAA0889
DOCK5	L3MBTL1
DOCK7	TRAPPC10
DOT1L	KRTAP10-6
DPP3	ZNF280B
DPY19L1	PIWIL3
DPY19L3	EIF3D
DSCAML1	CACNG2
DSG2	CSF2RB
DSG4	PLXNB2
DSPP	MYSM1
DST	ARF1
DTHD1	STRN
DTX1	RP11-1C1.5
DUOX1	PCDHGA10
DUOX2	SLC29A1
DUS1L	VCPIP1
DUSP11	EFR3A
DUSP14	TLN1
DUT	TBATA
DYNC1H1	IFITM1
DYRK1A	BRCA2
DYSF	REM2
DZIP3	MYO1E
EBAG9	NOMO3
EBPL	CHD3
ECE1	SPECC1
ECI1	RPS15
ECSIT	KDM4B
ECT2	ETFB
EDIL3	IWS1
EEF1A2	ACADVL
EEF2	TAF1
EFNA2	WNK4
EGFR	KRTAP5-4
EGR3	XAB2
EHD2	NTRK3
EIF2AK2	ATF5
EIF2B5	CARD10
EIF2C4	CANX
EIF3B	MST1L
EIF3J	PDSS1
EIF4G1	TNRC6B
EIF4G2	AMFR
ELAVL3	IDH3G
ELFN1	ULBP2
ELOVL1	NOTCH2
ELSPBP1	MIB2
EMC4	KIFC3
EMCN	CNTNAP3
EMILIN1	SLC25A22
EML5	MAGI1
EMR1	ZMYM3
ENAM	SV2C
ENO4	SART3
EP300	HSD17B8
EPB49	SRGAP2
EPHB1	FFAR1
EPHX2	PPM1E
EPHX4	RAB40B
EPN2	BCL11A
EPT1	SLC25A28
ERBB2IP	FAM171A2
ERCC6	TBC1D3
ERI1	PLXNA3
ERICH1	RGS6
ERLEC1	UGCG
ERLIN2	IQSEC2
ERN2	RASA4
ERP44	RNFT2
ESPN	ITFG2
ESYT1	SLC26A11
ETNK2	MOXD1
ETV1	CRIP2
ETV2	NABP2
ETV6	MED13L
EVC2	PGS1
EVPL	PRDX6
EXOC2	BAGE3
EXOC5	PROB1
EXOSC10	B3GNTL1
EXPH5	NBPF20
EXT1	PKD1
EXT2	EMX2
EXTL1	MBD6
F5	RGPD3
FABP4	PCDHB13
FAF2	FRG1
FAM116A	PGRMC2
FAM120B	ZNF276
FAM129B	ANAPC2
FAM134A	CALML6
FAM151A	DST
FAM168B	TTC23
FAM180B	SCUBE1
FAM183B	RIMBP3
FAM184B	SEC22B
FAM189B	ESYT2
FAM190A	CERS2
FAM193A	OLFM3
FAM200B	PCDHB6
FAM210A	PHLDA2
FAM214B	AIM1L
FAM55D	FAM160A2
FAM81B	EPHB2
FAM82A2	NBEAL2
FAM83C	SPANXD
FAM86C1	NPIPB5
FAM91A1	FHOD3
FAM92B	AKAP4
FAM98B	MAP2K3
FAP	PRDM16
FARP2	SSC5D
FASN	GSTP1
FASTKD3	AFDN
FAT1	CDK13
FAT2	SENP3
FAT3	USHBP1
FAT4	AHNAK
FBLN5	ST13
FBN1	BRD9
FBN3	PALM3
FBXL6	SOX9
FBXO11	AFF1
FBXO18	ADGRE2
FBXW10	TLR2
FBXW11	CEP164
FCAR	ZNF98
FCRL6	SPDYE4
FDFT1	RARA
FEZF2	SOBP
FGD3	PI4KA
FGD6	NPIPB4
FGF2	GABBR2
FHOD3	SULT1A4
FIG4	MAN2B1
FLCN	LATS1
FLG2	QSOX2
FLII	IPO8
FLNB	POLE
FLRT1	CDC27
FLT1	IL3RA
FLVCR1	AMH
FMNL2	GOLGA6L2
FMOD	RBMX
FN1	AKAP7
FNBP1L	HCN4
FOXD3	ARHGAP5
FOXP1	RFPL4AL1
FOXP2	POTEB2
FREM2
FREM3
FRMD5
FRY
FSCB
FSHB
FTCD
FURIN
G6PC2
GABBR1
GABRA1
GABRB2
GABRB3
GABRG1
GABRG2
GADD45B
GAL3ST1
GALNT3
GALNTL5
GAPVD1
GAREM2
GARNL3
GAS2L2
GATA4
GBA2
GBP6
GBP7
GCGR
GCM2
GCOM1
GDE1
GEMIN6
GFM2
GGNBP2
GGT7
GIGYF2
GIMAP8
GIPC3
GIPR
GIT2
GJA10
GLCCI1
GLDC
GLI3
GLI4
GLOD4
GLTSCR1L
GLUD1
GLUL
GLYAT
GLYCTK
GMCL1
GMPPB
GNAI1
GNAS
GNB2
GNB4
GNB5
GNPDA1
GNPTAB
GNPTG
GOLGA4
GOLGA5
GOLGA6L2
GON4L
GOPC
GORAB
GORASP2
GPATCH8
GPBP1
GPC5
GPCPD1
GPLD1
GPN3
GPR139
GPR98
GPRIN3
GPS1
GPSM1
GRAMD3
GRAP2
GRB10
GRIA1
GRIA2
GRID2
GRIK1
GRIK3
GRIK4
GRIK5
GRK4
GRM7
GRN
GSAP
GSG1
GSK3B
GSKIP
GSTT2
GTF2H2C
GTF3C1
GUCY1A3
GZMM
H2AFV
H3F3A
HADHA
HAUS1
HCAR1
HCN2
HDAC9
HEATR5B
HECW2
HEG1
HELLS
HELQ
HEPACAM
HERC1
HERC2
HERC6
HES7
HEXDC
HEY1
HGF
HIGD2A
HIPK4
HIRA
HIST1H2AE
HIST1H2BJ
HIST1H3G
HIVEP3
HKDC1
HLA-DQB2
HLA-E
HMBS
HMGCS2
HMGXB3
HMHA1
HNRNPD
HNRNPF
HNRNPR
HNRNPUL1
HOXB7
HPS6
HRH2
HSPA12A
HSPA13
HSPA4
HSPB2
HSPG2
HTATIP2
HTR1D
IARS
ICA1
ICA1L
IFI30
IFNA4
IGSF3
IKBIP
IKBKB
IL1RL1
IL20RA
IL27RA
INIP
INPP4A
INSIG1
INSR
INSRR
IPO11
IQCE
IQSEC2
IRS1
ISY1-RAB43
ITGA2B
ITGA5
ITGA7
ITGA8
ITGAL
ITGAV
ITGB3
ITGB3BP
ITGB7
ITIH3
ITK
ITPK1
ITPR3
ITSN1
ITSN2
JADE1
JDP2
JMJD1C
JSRP1
KANK1
KANSL3
KARS
KAT2A
KATNAL2
KAZN
KBTBD13
KBTBD4
KCNA4
KCNC2
KCNH3
KCNH7
KCNH8
KCNJ15
KCNMA1
KCNS1
KCNT2
KCTD6
KDELC1
KDF1
KDM2A
KDM2B
KDM3A
KDM5B
KDM5C
KDM6B
KIAA0195
KIAA0232
KIAA0430
KIAA0564
KIAA0586
KIAA0754
KIAA0922
KIAA0947
KIAA1107
KIAA1109
KIAA1161
KIAA1211L
KIAA1522
KIAA1797
KIAA1958
KIAA1967
KIAA1984
KIAA2018
KIF13B
KIF14
KIF18A
KIF21A
KIF21B
KIF24
KIF25
KIF2C
KIF3C
KIF5A
KIRREL3
KLF17
KLHDC10
KLHL12
KLHL14
KLHL17
KLHL6
KLK1
KMT2B
KMT2C
KNDC1
KNG1
KPNA1
KPRP
KRBA2
KRT25
KRT7
KRT75
KRT77
KRT80
KRT81
KRT82
KRTAP10-10
KRTAP10-7
KRTAP9-3
LAMA1
LAMA4
LAMB1
LAMB2
LAMB3
LAMB4
LAMC3
LAMP3
LBR
LCA5
LCE1B
LCN10
LDHD
LEF1
LEMD3
LEO1
LETM1
LGALS3BP
LHFPL3
LIMK1
LIPT2
LLGL2
LMNTD1
LMTK2
LNX1
LOC102724428
LOXL1
LPHN1
LPHN2
LRCH4
LRFN3
LRFN5
LRP1
LRP11
LRP2
LRP5
LRPAP1
LRRC14
LRRC18
LRRC19
LRRC37A2
LRRC40
LRRC8E
LRRK1
LRRTM2
LRSAM1
LSMEM2
LTK
LTN1
LUC7L2
LYSMD1
LYST
LZTR1
MACC1
MACF1
MAD1L1
MADD
MAN2B1
MANBA
MANSC1
MAP1B
MAP2K1
MAP2K5
MAP2K7
MAP3K10
MAP3K11
MAP4
MAP4K1
MAPK3
MAPK8IP1
MAPK8IP3
MARK2
MARK3
MASP1
MAST2
MAU2
MBD4
MBD5
MBNL1
MCAM
MCCC2
MCF2L2
MCFD2
MCM4
MCM6
MCM7
MCPH1
MDC1
MDGA1
MDM2
MDN1
ME1
ME3
MECOM
MED12L
MED13L
MED21
MED4
MEF2C
MEF2D
MEGF11
MEGF8
MEIS3
MEMO1
MERTK
MET
METTL11B
METTL14
METTL16
METTL17
MGAT4B
MGAT5B
MIA3
MIB1
MICAL2
MICALCL
MIDN
MINK1
MKI67
MKL1
MKS1
MKX
MLANA
MLH1
MLL
MLL3
MLTK
MMAB
MMP1
MMP15
MMP16
MMP21
MMP3
MMP8
MOCS1
MOGS
MON1B
MON2
MORC3
MPHOSPH8
MPI
MPO
MR1
MRPL24
MRPL4
MRPS25
MRRF
MS4A6A
MSANTD3
MSH2
MSH5
MST1R
MTBP
MTERFD2
MTF2
MTHFR
MTMR2
MTR
MUC13
MUC16
MUC17
MUC2
MUC5B
MUC6
MURC
MVK
MYB
MYBPC2
MYCBP2
MYH10
MYH11
MYH2
MYH3
MYH9
MYLK3
MYLK4
MYNN
MYO15A
MYO18B
MYO1D
MYO1E
MYO1G
MYO5A
MYO7B
MYOCD
MYRIP
MYT1L
N4BP1
N4BP2
NAA15
NACA
NACC1
NAV2
NBEA
NBEAL2
NCAN
NCDN
NCKAP1
NCOA1
NCOA6
NCOR2
NDNF
NDRG3
NDST2
NDST4
NEB
NEK1
NEK10
NEK2
NF1
NFASC
NFATC1
NFATC2IP
NFATC4
NFIA
NFIB
NFYA
NHSL1
NIFK
NINL
NIPAL2
NISCH
NKIRAS2
NLGN1
NLGN2
NLRC4
NLRP1
NLRP3
NLRP5
NLRP7
NLRX1
NMD3
NMNAT3
NMT2
NOC2L
NOC4L
NOL10
NOL6
NOS2
NOS3
NOTCH1
NOTCH3
NOXO1
NPAS3
NPFFR2
NPIPB5
NPIPB8
NPRL3
NPTXR
NR1H2
NR2F1
NR3C2
NRAP
NRG4
NRXN1
NRXN3
NSD1
NSUN7
NT5C3
NT5DC2
NTN5
NTNG1
NTRK2
NUAK1
NUB1
NUCB2
NUDCD1
NUDT6
NUMA1
NUMB
NUP133
NUP153
NUP188
NUP210
NUP88
NYNRIN
OAF
OBSCN
OCIAD1
OGDH
ONECUT1
OPLAH
OPRK1
OR10J3
OR11L1
OR2T1
OR2T10
OR4C16
OR52E8
OR52M1
OR5B21
OR5M9
OR6B3
OR6C3
OR6Q1
OR6V1
OR6X1
ORC4
OSBP2
OSBPL5
OTOGL
OTOP3
OXA1L
OXR1
P2RX1
P2RX5
P4HA2
PABPC1
PACRGL
PACS2
PAFAH1B2
PAFAH1B3
PAK1IP1
PAK6
PANK2
PANX2
PAPD4
PAPD5
PAPOLG
PAPPA
PAPSS2
PARD3B
PARN
PARP2
PASK
PBX1
PBX4
PCDH1
PCDH17
PCDH7
PCDHA11
PCDHA13
PCDHA5
PCDHB16
PCDHB4
PCDHGA8
PCDHGB4
PCM1
PCNT
PCSK6
PCYOX1
PCYT1A
PDE11A
PDE6C
PDIA6
PDIK1L
PDSS2
PDXDC1
PDZD2
PDZRN4
PEAR1
PELI1
PER1
PERP
PEX11B
PEX5L
PFKP
PGBD2
PGLYRP2
PHC3
PHF15
PHF2
PHIP
PHOCN
PHRF1
PI16
PIAS1
PIEZO2
PIGR
PIK3C2A
PIKFYVE
PINK1
PION
PITX1
PIWIL4
PKD1
PKD1L1
PKD2L1
PKDREJ
PKHD1
PKHD1L1
PKN1
PLA2G16
PLAC8L1
PLCD4
PLCG2
PLCH1
PLEKHA1
PLEKHA8
PLEKHG1
PLEKHG2
PLEKHH2
PLG
PLOD2
PLTP
PLVAP
PLXNA1
PLXNB1
PM20D1
PMS1
PNISR
PNPLA7
POGZ
POLQ
POLR1C
POU6F1
PPAN
PPAN-P2RY11
PPDPF
PPIP5K2
PPL
PPM1A
PPM1B
PPP1R15B
PPP1R26
PPP1R3A
PPP2R1B
PPP2R5D
PPRC1
PRAME
PRAMEF1
PRAMEF12
PRCP
PRDM15
PRDM4
PRDM7
PRDM9
PREX1
PRG4
PRKAR1B
PRKCA
PRKCB
PRKD1
PRKD2
PRKDC
PROKR2
PROS1
PRPF18
PRPF39
PRPF40A
PRPF4B
PRPSAP2
PRR23A
PRR23C
PRRC2C
PRUNE2
PSD4
PSMC4
PSMC5
PSMD12
PSMD3
PSME4
PSMG4
PTAR1
PTBP2
PTEN
PTGER4
PTGES
PTGFRN
PTH1R
PTK2B
PTK7
PTMS
PTP4A2
PTPN11
PTPN13
PTPN14
PTPRB
PTPRF
PTPRZ1
PUM1
PUS3
PUS7
PWWP2A
PXDN
PXDNL
PYGL
PYHIN1
PYROXD1
QTRTD1
RAB2A
RAB43
RAD51
RAD51D
RAD54L2
RAD9B
RAI1
RANBP2
RANBP3L
RANBP9
RAPGEF2
RAPGEF4
RARA
RASAL1
RASEF
RBBP5
RBFOX2
RBM12
RBM14
RBM15
RBM27
RBM33
RBM48
RBM8A
RC3H1
RCN3
RCOR2
RDH8
RELN
REM2
REPIN1
RERE
RETN
REV3L
REXO1
RFC5
RFPL1
RFPL4B
RFWD2
RFX2
RFX7
RFX8
RGMA
RGPD3
RGS12
RHBDL3
RHOBTB2
RHOT2
RIC8A
RIN2
RNASE11
RNF139
RNF151
RNF167
RNF19A
RNF213
RNF214
RNF216
RNF25
RNF38
RNF6
RNMT
RNPEPL1
ROBO3
ROBO4
RORA
RORB
RORC
RP11-228B15.4
RP11-977G19.10
RP1L1
RP4-697K14.7
RPAP1
RPF1
RPGRIP1L
RPL14
RPS15
RPS5
RPS6KA1
RRAGC
RRAS
RRP12
RRP8
RSF1
RTF1
RTP2
RTP5
RUFY1
RUFY2
RUFY3
RUSC1
RUSC2
RUVBL1
RYR1
RYR2
RYR3
S100A1
SAMD7
SATB1
SBF1
SBF2
SCAF1
SCAF4
SCARA3
SCARB2
SCN11A
SCN1A
SCN2A
SCN3A
SCN4A
SCN7A
SCNN1D
SCNN1G
SCRIB
SCRN2
SCUBE2
SCYL2
SCYL3
SDC3
SDHA
SDK1
SDK2
SEC14L1
SEC14L5
SEC16B
SEC23A
SEMA3F
SEMA4C
SEMA4G
SEMA5B
SEMG2
SERAC1
SERINC2
SESN1
SESN2
SETBP1
SETD2
SETD5
SETX
SF1
SF3A2
SF3B1
SF3B2
SFPQ
SFSWAP
SGIP1
SGSM3
SGTA
SH2B2
SH3BP1
SH3D19
SH3PXD2A
SH3TC1
SH3YL1
SHANK1
SHANK3
SHPRH
SIGLEC1
SIN3A
SIN3B
SIPA1L3
SIX2
SKA3
SKI
SLC12A3
SLC12A4
SLC12A9
SLC15A2
SLC16A10
SLC16A9
SLC17A1
SLC17A3
SLC22A11
SLC22A18
SLC22A23
SLC22A24
SLC22A6
SLC24A3
SLC25A29
SLC26A1
SLC26A7
SLC2A7
SLC2A9
SLC34A1
SLC35C1
SLC35C2
SLC35E1
SLC35G6
SLC39A5
SLC3A1
SLC4A11
SLC4A2
SLC4A4
SLC4A5
SLC5A1
SLC5A8
SLC6A1
SLC6A12
SLC6A13
SLC6A3
SLC6A4
SLC6A5
SLC6A7
SLC8A2
SLC9A11
SLCO1B3
SLFN13
SLFN14
SLFN5
SLITRK5
SLMAP
SLX4
SLX4IP
SMAD4
SMAD6
SMAP2
SMARCA2
SMARCA5
SMARCC1
SMARCC2
SMARCE1
SMC1A
SMC3
SMC6
SMCHD1
SMG8
SMPD1
SMPD4
SMURF1
SMYD1
SNAP29
SNAPC3
SNAPC5
SNCAIP
SND1
SNRNP200
SNRNP70
SNTG1
SNTN
SNX13
SNX19
SNX21
SOAT1
SOGA3
SP110
SP2
SP3
SP7
SPAG17
SPAG9
SPATA5
SPDYC
SPEG
SPEN
SPG11
SPNS1
SPNS3
SPON2
SPPL3
SPRED2
SPSB1
SPTAN1
SPTB
SPTBN1
SPTBN2
SPTBN5
SRBD1
SRCAP
SRPK2
SRPRA
SRRM2
SRSF11
SRSF6
SSPO
ST13
ST14
ST3GAL3
ST7
ST7L
STAB1
STARD4
STAT2
STAT5A
STAU2
STK19
STK31
STK36
STMN4
STOX2
STRIP2
STRN3
STT3A
STXBP1
STXBP3
SUCLG2
SUFU
SUGT1
SUPT16H
SUPT3H
SUV420H1
SVIL
SWAP70
SYMPK
SYNE1
SYNGAP1
SYNGR2
SYNRG
SYT1
SYT14
SYT7
SZT2
TAAR5
TACO1
TAF9
TANC2
TAOK1
TAOK2
TAOK3
TATDN2
TBC1D10C
TBC1D22B
TBC1D23
TBC1D28
TBC1D2B
TBC1D31
TBC1D8
TBCB
TBK1
TBR1
TBX4
TCERG1L
TCF20
TCF7L2
TCN2
TCOF1
TCP10L2
TCTN2
TDRD10
TEAD1
TECTA
TEFM
TEKT3
TENC1
TENM3
TERF2
TERT
TET1
TET2
TEX10
TEX15
TEX2
TFAP2C
TFIP11
TGM1
TH
THRAP3
THSD4
THSD7A
TIAL1
TICAM2
TIMELESS
TLE1
TLE2
TLE4
TLK1
TLN2
TLR10
TLR4
TM4SF19
TM9SF4
TMED7-TICAM2
TMEM102
TMEM111
TMEM132C
TMEM201
TMEM39B
TMEM41A
TMEM42
TMF1
TMPRSS11D
TMPRSS6
TMTC1
TNFSF14
TNIK
TNKS
TNPO3
TNRC6A
TNRC6B
TOP1
TOP1MT
TOPORS
TP53BP1
TPBG
TPP2
TRAF4
TRAF7
TRAK1
TRAPPC11
TRAPPC9
TRDMT1
TREH
TRIM23
TRIM37
TRIM6
TRIO
TRIP11
TRIP12
TRPC4
TRPM1
TRPM4
TRPM6
TRPM7
TRRAP
TRUB1
TSC2
TSPAN10
TTC14
TTC21A
TTC34
TTC39A
TTF1
TTF2
TTK
TTLL3
TTLL5
TTN
TUBA1A
TUBA3C
TUBB4B
TUBG1
TUBGCP2
TUBGCP4
TUBGCP5
TUSC2
TWF1
TXNDC16
TXNDC5
TXNRD1
UBAP2
UBE2N
UBE3A
UBE3C
UBE4A
UBQLN3
UBR2
UBR4
UBR5
UBXN10
UBXN2A
UBXN6
UEVLD
UGGT1
UGGT2
UGT1A1
UGT2B10
UHRF1BP1
UIMC1
UNC45B
UNC5B
UNC5D
UNC80
UPF3A
UQCRC2
USH2A
USP21
USP24
USP45
USP46
USP7
UTP14C
UTP20
UTP6
VANGL2
VARS
VAV3
VCAM1
VEZF1
VIL1
VKORC1L1
VPS13A
VPS13D
VPS18
VPS25
VPS35
VPS39
VPS4A
VPS54
VPS8
VSTM2A
VWA5B1
WBSCR17
WDFY3
WDFY4
WDHD1
WDR27
WDR33
WDR37
WDR4
WDR75
WDR87
WDR88
WFS1
WIPI2
WNT9B
WRNIP1
XIRP2
XPO1
XPO5
XRCC5
XYLT1
XYLT2
YLPM1
YTHDC2
YWHAG
YWHAZ
ZAN
ZAP70
ZBTB17
ZBTB38
ZBTB40
ZBTB41
ZBTB5
ZC3H11A
ZC3H14
ZC3H4
ZDBF2
ZDHHC2
ZDHHC22
ZDHHC7
ZDHHC8
ZFAND5
ZFHX3
ZFP106
ZFP69
ZFPM2
ZFYVE20
ZFYVE26
ZHX3
ZKSCAN4
ZMAT5
ZNF215
ZNF219
ZNF250
ZNF268
ZNF280B
ZNF280D
ZNF318
ZNF366
ZNF382
ZNF404
ZNF407
ZNF419
ZNF420
ZNF423
ZNF438
ZNF44
ZNF441
ZNF445
ZNF451
ZNF454
ZNF460
ZNF462
ZNF546
ZNF555
ZNF559
ZNF568
ZNF574
ZNF576
ZNF585A
ZNF598
ZNF615
ZNF638
ZNF648
ZNF665
ZNF678
ZNF76
ZNF766
ZNF77
ZNF774
ZNF777
ZNF778
ZNF786
ZNF799
ZNF804A
ZNF804B
ZNF83
ZNF839
ZNF853
ZNF860
ZNHIT6
ZRANB3
ZSCAN21
ZSCAN30
ZSCAN4
ZSWIM1
ZSWIM2
ZYX
HUWE1
MAOA
FBXO4

## Sheet: supplementary table 24
Top 10 cell enrichment in genes disrupted by germinal mutations in the combined cohort.
Cell type	p	fold_change	sd_from_mean
Dopaminergic Neuroblast	< 0.0001	1.17054	4.27168
Embryonic Dopaminergic Neuron	< 0.0001	1.17528	5.11321
Embryonic GABAergic Neuron	< 0.0001	1.11079	4.62626
Neuroblasts	< 0.0001	1.18769	5.49208
pyramidal CA1	< 0.0001	1.13263	5.36503
pyramidal SS	< 0.0001	1.12557	5.1575
Serotonergic Neuron	< 0.0001	1.17054	5.49177
Neural Progenitors	0.0001	1.15213	3.78542
Radial glia like cells	0.0003	1.12457	3.5899
Embryonic midbrain nucleus neurons	0.0004	1.10405	3.51305

## Sheet: supplementary table 25
Top 10 cell enrichment in genes disrupted by PZMs mutations in the combined cohort
Cell type	p	fold_change	sd_from_mean
pyramidal CA1	0.0066	1.11636	2.50988
pyramidal SS	0.0152	1.09833	2.20905
Embryonic midbrain nucleus neurons	0.0185	1.12534	2.2637
Neural Progenitors	0.0336	1.14115	1.88086
Dopaminergic Adult	0.0404	1.09658	1.82326
Dopaminergic Neuroblast	0.0474	1.13074	1.76203
Neuroblasts	0.0572	1.10814	1.6862
Serotonergic Neuron	0.067	1.09068	1.52513
astrocytes_ependymal	0.0802	1.12395	1.43246
Embryonic GABAergic Neuron	0.0827	1.06288	1.41778

## Sheet: supplementary 26
Expression analysis of germinal targeted genes from the combined cohort in brain regions and developmental periods
Brain region	Developmental period	p-value
Cortex	Early Fetal	0.003
Cortex	Early Mid Fetal	0.003
Cortex	Young Adulthood	0.003
Striatum	Early Fetal	0.008
Cerebellum	Late Mid Fetal	0.027
Amygdala	Early Mid Fetal	0.046

## Sheet: supplementary 27
Expression analysis of PZMs targeted genes from the combined cohort in brain regions and developmental periods
Brain region	Neurodevelopmental period	p-value
Cortex	Early Mid Fetal	0.00115023
Cortex	Early Fetal	0.0521453
Cortex	Late Mid Fetal	0.0521453
Amygdala	Early Mid Fetal	0.0688271
